# Supplementary material for: Comprehensive functional characterization of SGCB coding variants predicts pathogenicity in limb-girdle muscular dystrophy type R4/2E
Source: J Clin Invest. 2023 Jun 15;133(12):e168156. doi: 10.1172/JCI168156 (PMC10266784; doi:10.1172/JCI168156)
Supplement: Supplemental tables 1-6 [file jci-133-168156-s148.xlsx]

## Sheet: Tabls S1
Pool name	Sequence
SCGB.oPoolA	ATGGACGAGCTGTACAAGggcggcagcggcggcggcggcagcggcggcNNNgcggcagcggcggcggcggctgcagaacagcaaagttccaatggtcctgtaaagaagtccatgcgtgagaaggctgttgagagaaggagtgtcaataaagagcacaacagtaactttaaagctggatacattccgattgatgaagatcgtctccacaaaacagggttgagaggaagaaag
SCGB.oPoolA	ATGGACGAGCTGTACAAGggcggcagcggcggcggcggcagcggcggcatgNNNgcagcggcggcggcggctgcagaacagcaaagttccaatggtcctgtaaagaagtccatgcgtgagaaggctgttgagagaaggagtgtcaataaagagcacaacagtaactttaaagctggatacattccgattgatgaagatcgtctccacaaaacagggttgagaggaagaaag
SCGB.oPoolA	ATGGACGAGCTGTACAAGggcggcagcggcggcggcggcagcggcggcatggcgNNNgcggcggcggcggctgcagaacagcaaagttccaatggtcctgtaaagaagtccatgcgtgagaaggctgttgagagaaggagtgtcaataaagagcacaacagtaactttaaagctggatacattccgattgatgaagatcgtctccacaaaacagggttgagaggaagaaag
SCGB.oPoolA	ATGGACGAGCTGTACAAGggcggcagcggcggcggcggcagcggcggcatggcggcaNNNgcggcggcggctgcagaacagcaaagttccaatggtcctgtaaagaagtccatgcgtgagaaggctgttgagagaaggagtgtcaataaagagcacaacagtaactttaaagctggatacattccgattgatgaagatcgtctccacaaaacagggttgagaggaagaaag
SCGB.oPoolA	ATGGACGAGCTGTACAAGggcggcagcggcggcggcggcagcggcggcatggcggcagcgNNNgcggcggctgcagaacagcaaagttccaatggtcctgtaaagaagtccatgcgtgagaaggctgttgagagaaggagtgtcaataaagagcacaacagtaactttaaagctggatacattccgattgatgaagatcgtctccacaaaacagggttgagaggaagaaag
SCGB.oPoolA	ATGGACGAGCTGTACAAGggcggcagcggcggcggcggcagcggcggcatggcggcagcggcgNNNgcggctgcagaacagcaaagttccaatggtcctgtaaagaagtccatgcgtgagaaggctgttgagagaaggagtgtcaataaagagcacaacagtaactttaaagctggatacattccgattgatgaagatcgtctccacaaaacagggttgagaggaagaaag
SCGB.oPoolA	ATGGACGAGCTGTACAAGggcggcagcggcggcggcggcagcggcggcatggcggcagcggcggcgNNNgctgcagaacagcaaagttccaatggtcctgtaaagaagtccatgcgtgagaaggctgttgagagaaggagtgtcaataaagagcacaacagtaactttaaagctggatacattccgattgatgaagatcgtctccacaaaacagggttgagaggaagaaag
SCGB.oPoolA	ATGGACGAGCTGTACAAGggcggcagcggcggcggcggcagcggcggcatggcggcagcggcggcggcgNNNgcagaacagcaaagttccaatggtcctgtaaagaagtccatgcgtgagaaggctgttgagagaaggagtgtcaataaagagcacaacagtaactttaaagctggatacattccgattgatgaagatcgtctccacaaaacagggttgagaggaagaaag
SCGB.oPoolA	ATGGACGAGCTGTACAAGggcggcagcggcggcggcggcagcggcggcatggcggcagcggcggcggcggctNNNgaacagcaaagttccaatggtcctgtaaagaagtccatgcgtgagaaggctgttgagagaaggagtgtcaataaagagcacaacagtaactttaaagctggatacattccgattgatgaagatcgtctccacaaaacagggttgagaggaagaaag
SCGB.oPoolA	ATGGACGAGCTGTACAAGggcggcagcggcggcggcggcagcggcggcatggcggcagcggcggcggcggctgcaNNNcagcaaagttccaatggtcctgtaaagaagtccatgcgtgagaaggctgttgagagaaggagtgtcaataaagagcacaacagtaactttaaagctggatacattccgattgatgaagatcgtctccacaaaacagggttgagaggaagaaag
SCGB.oPoolA	ATGGACGAGCTGTACAAGggcggcagcggcggcggcggcagcggcggcatggcggcagcggcggcggcggctgcagaaNNNcaaagttccaatggtcctgtaaagaagtccatgcgtgagaaggctgttgagagaaggagtgtcaataaagagcacaacagtaactttaaagctggatacattccgattgatgaagatcgtctccacaaaacagggttgagaggaagaaag
SCGB.oPoolA	ATGGACGAGCTGTACAAGggcggcagcggcggcggcggcagcggcggcatggcggcagcggcggcggcggctgcagaacagNNNagttccaatggtcctgtaaagaagtccatgcgtgagaaggctgttgagagaaggagtgtcaataaagagcacaacagtaactttaaagctggatacattccgattgatgaagatcgtctccacaaaacagggttgagaggaagaaag
SCGB.oPoolA	ATGGACGAGCTGTACAAGggcggcagcggcggcggcggcagcggcggcatggcggcagcggcggcggcggctgcagaacagcaaNNNtccaatggtcctgtaaagaagtccatgcgtgagaaggctgttgagagaaggagtgtcaataaagagcacaacagtaactttaaagctggatacattccgattgatgaagatcgtctccacaaaacagggttgagaggaagaaag
SCGB.oPoolA	ATGGACGAGCTGTACAAGggcggcagcggcggcggcggcagcggcggcatggcggcagcggcggcggcggctgcagaacagcaaagtNNNaatggtcctgtaaagaagtccatgcgtgagaaggctgttgagagaaggagtgtcaataaagagcacaacagtaactttaaagctggatacattccgattgatgaagatcgtctccacaaaacagggttgagaggaagaaag
SCGB.oPoolA	ATGGACGAGCTGTACAAGggcggcagcggcggcggcggcagcggcggcatggcggcagcggcggcggcggctgcagaacagcaaagttccNNNggtcctgtaaagaagtccatgcgtgagaaggctgttgagagaaggagtgtcaataaagagcacaacagtaactttaaagctggatacattccgattgatgaagatcgtctccacaaaacagggttgagaggaagaaag
SCGB.oPoolA	ATGGACGAGCTGTACAAGggcggcagcggcggcggcggcagcggcggcatggcggcagcggcggcggcggctgcagaacagcaaagttccaatNNNcctgtaaagaagtccatgcgtgagaaggctgttgagagaaggagtgtcaataaagagcacaacagtaactttaaagctggatacattccgattgatgaagatcgtctccacaaaacagggttgagaggaagaaag
SCGB.oPoolA	ATGGACGAGCTGTACAAGggcggcagcggcggcggcggcagcggcggcatggcggcagcggcggcggcggctgcagaacagcaaagttccaatggtNNNgtaaagaagtccatgcgtgagaaggctgttgagagaaggagtgtcaataaagagcacaacagtaactttaaagctggatacattccgattgatgaagatcgtctccacaaaacagggttgagaggaagaaag
SCGB.oPoolA	ATGGACGAGCTGTACAAGggcggcagcggcggcggcggcagcggcggcatggcggcagcggcggcggcggctgcagaacagcaaagttccaatggtcctNNNaagaagtccatgcgtgagaaggctgttgagagaaggagtgtcaataaagagcacaacagtaactttaaagctggatacattccgattgatgaagatcgtctccacaaaacagggttgagaggaagaaag
SCGB.oPoolA	ATGGACGAGCTGTACAAGggcggcagcggcggcggcggcagcggcggcatggcggcagcggcggcggcggctgcagaacagcaaagttccaatggtcctgtaNNNaagtccatgcgtgagaaggctgttgagagaaggagtgtcaataaagagcacaacagtaactttaaagctggatacattccgattgatgaagatcgtctccacaaaacagggttgagaggaagaaag
SCGB.oPoolA	ATGGACGAGCTGTACAAGggcggcagcggcggcggcggcagcggcggcatggcggcagcggcggcggcggctgcagaacagcaaagttccaatggtcctgtaaagNNNtccatgcgtgagaaggctgttgagagaaggagtgtcaataaagagcacaacagtaactttaaagctggatacattccgattgatgaagatcgtctccacaaaacagggttgagaggaagaaag
SCGB.oPoolA	ATGGACGAGCTGTACAAGggcggcagcggcggcggcggcagcggcggcatggcggcagcggcggcggcggctgcagaacagcaaagttccaatggtcctgtaaagaagNNNatgcgtgagaaggctgttgagagaaggagtgtcaataaagagcacaacagtaactttaaagctggatacattccgattgatgaagatcgtctccacaaaacagggttgagaggaagaaag
SCGB.oPoolA	ATGGACGAGCTGTACAAGggcggcagcggcggcggcggcagcggcggcatggcggcagcggcggcggcggctgcagaacagcaaagttccaatggtcctgtaaagaagtccNNNcgtgagaaggctgttgagagaaggagtgtcaataaagagcacaacagtaactttaaagctggatacattccgattgatgaagatcgtctccacaaaacagggttgagaggaagaaag
SCGB.oPoolA	ATGGACGAGCTGTACAAGggcggcagcggcggcggcggcagcggcggcatggcggcagcggcggcggcggctgcagaacagcaaagttccaatggtcctgtaaagaagtccatgNNNgagaaggctgttgagagaaggagtgtcaataaagagcacaacagtaactttaaagctggatacattccgattgatgaagatcgtctccacaaaacagggttgagaggaagaaag
SCGB.oPoolA	ATGGACGAGCTGTACAAGggcggcagcggcggcggcggcagcggcggcatggcggcagcggcggcggcggctgcagaacagcaaagttccaatggtcctgtaaagaagtccatgcgtNNNaaggctgttgagagaaggagtgtcaataaagagcacaacagtaactttaaagctggatacattccgattgatgaagatcgtctccacaaaacagggttgagaggaagaaag
SCGB.oPoolA	ATGGACGAGCTGTACAAGggcggcagcggcggcggcggcagcggcggcatggcggcagcggcggcggcggctgcagaacagcaaagttccaatggtcctgtaaagaagtccatgcgtgagNNNgctgttgagagaaggagtgtcaataaagagcacaacagtaactttaaagctggatacattccgattgatgaagatcgtctccacaaaacagggttgagaggaagaaag
SCGB.oPoolA	ATGGACGAGCTGTACAAGggcggcagcggcggcggcggcagcggcggcatggcggcagcggcggcggcggctgcagaacagcaaagttccaatggtcctgtaaagaagtccatgcgtgagaagNNNgttgagagaaggagtgtcaataaagagcacaacagtaactttaaagctggatacattccgattgatgaagatcgtctccacaaaacagggttgagaggaagaaag
SCGB.oPoolA	ATGGACGAGCTGTACAAGggcggcagcggcggcggcggcagcggcggcatggcggcagcggcggcggcggctgcagaacagcaaagttccaatggtcctgtaaagaagtccatgcgtgagaaggctNNNgagagaaggagtgtcaataaagagcacaacagtaactttaaagctggatacattccgattgatgaagatcgtctccacaaaacagggttgagaggaagaaag
SCGB.oPoolA	ATGGACGAGCTGTACAAGggcggcagcggcggcggcggcagcggcggcatggcggcagcggcggcggcggctgcagaacagcaaagttccaatggtcctgtaaagaagtccatgcgtgagaaggctgttNNNagaaggagtgtcaataaagagcacaacagtaactttaaagctggatacattccgattgatgaagatcgtctccacaaaacagggttgagaggaagaaag
SCGB.oPoolA	ATGGACGAGCTGTACAAGggcggcagcggcggcggcggcagcggcggcatggcggcagcggcggcggcggctgcagaacagcaaagttccaatggtcctgtaaagaagtccatgcgtgagaaggctgttgagNNNaggagtgtcaataaagagcacaacagtaactttaaagctggatacattccgattgatgaagatcgtctccacaaaacagggttgagaggaagaaag
SCGB.oPoolA	ATGGACGAGCTGTACAAGggcggcagcggcggcggcggcagcggcggcatggcggcagcggcggcggcggctgcagaacagcaaagttccaatggtcctgtaaagaagtccatgcgtgagaaggctgttgagagaNNNagtgtcaataaagagcacaacagtaactttaaagctggatacattccgattgatgaagatcgtctccacaaaacagggttgagaggaagaaag
SCGB.oPoolA	ATGGACGAGCTGTACAAGggcggcagcggcggcggcggcagcggcggcatggcggcagcggcggcggcggctgcagaacagcaaagttccaatggtcctgtaaagaagtccatgcgtgagaaggctgttgagagaaggNNNgtcaataaagagcacaacagtaactttaaagctggatacattccgattgatgaagatcgtctccacaaaacagggttgagaggaagaaag
SCGB.oPoolA	ATGGACGAGCTGTACAAGggcggcagcggcggcggcggcagcggcggcatggcggcagcggcggcggcggctgcagaacagcaaagttccaatggtcctgtaaagaagtccatgcgtgagaaggctgttgagagaaggagtNNNaataaagagcacaacagtaactttaaagctggatacattccgattgatgaagatcgtctccacaaaacagggttgagaggaagaaag
SCGB.oPoolA	ATGGACGAGCTGTACAAGggcggcagcggcggcggcggcagcggcggcatggcggcagcggcggcggcggctgcagaacagcaaagttccaatggtcctgtaaagaagtccatgcgtgagaaggctgttgagagaaggagtgtcNNNaaagagcacaacagtaactttaaagctggatacattccgattgatgaagatcgtctccacaaaacagggttgagaggaagaaag
SCGB.oPoolA	ATGGACGAGCTGTACAAGggcggcagcggcggcggcggcagcggcggcatggcggcagcggcggcggcggctgcagaacagcaaagttccaatggtcctgtaaagaagtccatgcgtgagaaggctgttgagagaaggagtgtcaatNNNgagcacaacagtaactttaaagctggatacattccgattgatgaagatcgtctccacaaaacagggttgagaggaagaaag
SCGB.oPoolA	ATGGACGAGCTGTACAAGggcggcagcggcggcggcggcagcggcggcatggcggcagcggcggcggcggctgcagaacagcaaagttccaatggtcctgtaaagaagtccatgcgtgagaaggctgttgagagaaggagtgtcaataaaNNNcacaacagtaactttaaagctggatacattccgattgatgaagatcgtctccacaaaacagggttgagaggaagaaag
SCGB.oPoolA	ATGGACGAGCTGTACAAGggcggcagcggcggcggcggcagcggcggcatggcggcagcggcggcggcggctgcagaacagcaaagttccaatggtcctgtaaagaagtccatgcgtgagaaggctgttgagagaaggagtgtcaataaagagNNNaacagtaactttaaagctggatacattccgattgatgaagatcgtctccacaaaacagggttgagaggaagaaag
SCGB.oPoolA	ATGGACGAGCTGTACAAGggcggcagcggcggcggcggcagcggcggcatggcggcagcggcggcggcggctgcagaacagcaaagttccaatggtcctgtaaagaagtccatgcgtgagaaggctgttgagagaaggagtgtcaataaagagcacNNNagtaactttaaagctggatacattccgattgatgaagatcgtctccacaaaacagggttgagaggaagaaag
SCGB.oPoolA	ATGGACGAGCTGTACAAGggcggcagcggcggcggcggcagcggcggcatggcggcagcggcggcggcggctgcagaacagcaaagttccaatggtcctgtaaagaagtccatgcgtgagaaggctgttgagagaaggagtgtcaataaagagcacaacNNNaactttaaagctggatacattccgattgatgaagatcgtctccacaaaacagggttgagaggaagaaag
SCGB.oPoolA	ATGGACGAGCTGTACAAGggcggcagcggcggcggcggcagcggcggcatggcggcagcggcggcggcggctgcagaacagcaaagttccaatggtcctgtaaagaagtccatgcgtgagaaggctgttgagagaaggagtgtcaataaagagcacaacagtNNNtttaaagctggatacattccgattgatgaagatcgtctccacaaaacagggttgagaggaagaaag
SCGB.oPoolA	ATGGACGAGCTGTACAAGggcggcagcggcggcggcggcagcggcggcatggcggcagcggcggcggcggctgcagaacagcaaagttccaatggtcctgtaaagaagtccatgcgtgagaaggctgttgagagaaggagtgtcaataaagagcacaacagtaacNNNaaagctggatacattccgattgatgaagatcgtctccacaaaacagggttgagaggaagaaag
SCGB.oPoolA	ATGGACGAGCTGTACAAGggcggcagcggcggcggcggcagcggcggcatggcggcagcggcggcggcggctgcagaacagcaaagttccaatggtcctgtaaagaagtccatgcgtgagaaggctgttgagagaaggagtgtcaataaagagcacaacagtaactttNNNgctggatacattccgattgatgaagatcgtctccacaaaacagggttgagaggaagaaag
SCGB.oPoolA	ATGGACGAGCTGTACAAGggcggcagcggcggcggcggcagcggcggcatggcggcagcggcggcggcggctgcagaacagcaaagttccaatggtcctgtaaagaagtccatgcgtgagaaggctgttgagagaaggagtgtcaataaagagcacaacagtaactttaaaNNNggatacattccgattgatgaagatcgtctccacaaaacagggttgagaggaagaaag
SCGB.oPoolA	ATGGACGAGCTGTACAAGggcggcagcggcggcggcggcagcggcggcatggcggcagcggcggcggcggctgcagaacagcaaagttccaatggtcctgtaaagaagtccatgcgtgagaaggctgttgagagaaggagtgtcaataaagagcacaacagtaactttaaagctNNNtacattccgattgatgaagatcgtctccacaaaacagggttgagaggaagaaag
SCGB.oPoolA	ATGGACGAGCTGTACAAGggcggcagcggcggcggcggcagcggcggcatggcggcagcggcggcggcggctgcagaacagcaaagttccaatggtcctgtaaagaagtccatgcgtgagaaggctgttgagagaaggagtgtcaataaagagcacaacagtaactttaaagctggaNNNattccgattgatgaagatcgtctccacaaaacagggttgagaggaagaaag
SCGB.oPoolA	ATGGACGAGCTGTACAAGggcggcagcggcggcggcggcagcggcggcatggcggcagcggcggcggcggctgcagaacagcaaagttccaatggtcctgtaaagaagtccatgcgtgagaaggctgttgagagaaggagtgtcaataaagagcacaacagtaactttaaagctggatacNNNccgattgatgaagatcgtctccacaaaacagggttgagaggaagaaag
SCGB.oPoolA	ATGGACGAGCTGTACAAGggcggcagcggcggcggcggcagcggcggcatggcggcagcggcggcggcggctgcagaacagcaaagttccaatggtcctgtaaagaagtccatgcgtgagaaggctgttgagagaaggagtgtcaataaagagcacaacagtaactttaaagctggatacattNNNattgatgaagatcgtctccacaaaacagggttgagaggaagaaag
SCGB.oPoolA	ATGGACGAGCTGTACAAGggcggcagcggcggcggcggcagcggcggcatggcggcagcggcggcggcggctgcagaacagcaaagttccaatggtcctgtaaagaagtccatgcgtgagaaggctgttgagagaaggagtgtcaataaagagcacaacagtaactttaaagctggatacattccgNNNgatgaagatcgtctccacaaaacagggttgagaggaagaaag
SCGB.oPoolA	ATGGACGAGCTGTACAAGggcggcagcggcggcggcggcagcggcggcatggcggcagcggcggcggcggctgcagaacagcaaagttccaatggtcctgtaaagaagtccatgcgtgagaaggctgttgagagaaggagtgtcaataaagagcacaacagtaactttaaagctggatacattccgattNNNgaagatcgtctccacaaaacagggttgagaggaagaaag
SCGB.oPoolA	ATGGACGAGCTGTACAAGggcggcagcggcggcggcggcagcggcggcatggcggcagcggcggcggcggctgcagaacagcaaagttccaatggtcctgtaaagaagtccatgcgtgagaaggctgttgagagaaggagtgtcaataaagagcacaacagtaactttaaagctggatacattccgattgatNNNgatcgtctccacaaaacagggttgagaggaagaaag
SCGB.oPoolA	ATGGACGAGCTGTACAAGggcggcagcggcggcggcggcagcggcggcatggcggcagcggcggcggcggctgcagaacagcaaagttccaatggtcctgtaaagaagtccatgcgtgagaaggctgttgagagaaggagtgtcaataaagagcacaacagtaactttaaagctggatacattccgattgatgaaNNNcgtctccacaaaacagggttgagaggaagaaag
SCGB.oPoolA	ATGGACGAGCTGTACAAGggcggcagcggcggcggcggcagcggcggcatggcggcagcggcggcggcggctgcagaacagcaaagttccaatggtcctgtaaagaagtccatgcgtgagaaggctgttgagagaaggagtgtcaataaagagcacaacagtaactttaaagctggatacattccgattgatgaagatNNNctccacaaaacagggttgagaggaagaaag
SCGB.oPoolA	ATGGACGAGCTGTACAAGggcggcagcggcggcggcggcagcggcggcatggcggcagcggcggcggcggctgcagaacagcaaagttccaatggtcctgtaaagaagtccatgcgtgagaaggctgttgagagaaggagtgtcaataaagagcacaacagtaactttaaagctggatacattccgattgatgaagatcgtNNNcacaaaacagggttgagaggaagaaag
SCGB.oPoolA	ATGGACGAGCTGTACAAGggcggcagcggcggcggcggcagcggcggcatggcggcagcggcggcggcggctgcagaacagcaaagttccaatggtcctgtaaagaagtccatgcgtgagaaggctgttgagagaaggagtgtcaataaagagcacaacagtaactttaaagctggatacattccgattgatgaagatcgtctcNNNaaaacagggttgagaggaagaaag
SCGB.oPoolA	ATGGACGAGCTGTACAAGggcggcagcggcggcggcggcagcggcggcatggcggcagcggcggcggcggctgcagaacagcaaagttccaatggtcctgtaaagaagtccatgcgtgagaaggctgttgagagaaggagtgtcaataaagagcacaacagtaactttaaagctggatacattccgattgatgaagatcgtctccacNNNacagggttgagaggaagaaag
SCGB.oPoolB	GATGAAGATCGTCTCCACAAANNNGGGTTGAGAGGAAGAAAGGGCAATTTAGCCATCTGTGTGATTATCCTCTTGTTTATCCTGGCTGTCATCAATTTAATAATAACACTTGTTATTTGGGCCGTGATTCGCATTGGACCAAATGGCTGTGATAGTATGGAGTTTCATGAAAGTGGCCTGCTTCGATTTAAGCAAGTATCTGAC
SCGB.oPoolB	GATGAAGATCGTCTCCACAAAACANNNTTGAGAGGAAGAAAGGGCAATTTAGCCATCTGTGTGATTATCCTCTTGTTTATCCTGGCTGTCATCAATTTAATAATAACACTTGTTATTTGGGCCGTGATTCGCATTGGACCAAATGGCTGTGATAGTATGGAGTTTCATGAAAGTGGCCTGCTTCGATTTAAGCAAGTATCTGAC
SCGB.oPoolB	GATGAAGATCGTCTCCACAAAACAGGGNNNAGAGGAAGAAAGGGCAATTTAGCCATCTGTGTGATTATCCTCTTGTTTATCCTGGCTGTCATCAATTTAATAATAACACTTGTTATTTGGGCCGTGATTCGCATTGGACCAAATGGCTGTGATAGTATGGAGTTTCATGAAAGTGGCCTGCTTCGATTTAAGCAAGTATCTGAC
SCGB.oPoolB	GATGAAGATCGTCTCCACAAAACAGGGTTGNNNGGAAGAAAGGGCAATTTAGCCATCTGTGTGATTATCCTCTTGTTTATCCTGGCTGTCATCAATTTAATAATAACACTTGTTATTTGGGCCGTGATTCGCATTGGACCAAATGGCTGTGATAGTATGGAGTTTCATGAAAGTGGCCTGCTTCGATTTAAGCAAGTATCTGAC
SCGB.oPoolB	GATGAAGATCGTCTCCACAAAACAGGGTTGAGANNNAGAAAGGGCAATTTAGCCATCTGTGTGATTATCCTCTTGTTTATCCTGGCTGTCATCAATTTAATAATAACACTTGTTATTTGGGCCGTGATTCGCATTGGACCAAATGGCTGTGATAGTATGGAGTTTCATGAAAGTGGCCTGCTTCGATTTAAGCAAGTATCTGAC
SCGB.oPoolB	GATGAAGATCGTCTCCACAAAACAGGGTTGAGAGGANNNAAGGGCAATTTAGCCATCTGTGTGATTATCCTCTTGTTTATCCTGGCTGTCATCAATTTAATAATAACACTTGTTATTTGGGCCGTGATTCGCATTGGACCAAATGGCTGTGATAGTATGGAGTTTCATGAAAGTGGCCTGCTTCGATTTAAGCAAGTATCTGAC
SCGB.oPoolB	GATGAAGATCGTCTCCACAAAACAGGGTTGAGAGGAAGANNNGGCAATTTAGCCATCTGTGTGATTATCCTCTTGTTTATCCTGGCTGTCATCAATTTAATAATAACACTTGTTATTTGGGCCGTGATTCGCATTGGACCAAATGGCTGTGATAGTATGGAGTTTCATGAAAGTGGCCTGCTTCGATTTAAGCAAGTATCTGAC
SCGB.oPoolB	GATGAAGATCGTCTCCACAAAACAGGGTTGAGAGGAAGAAAGNNNAATTTAGCCATCTGTGTGATTATCCTCTTGTTTATCCTGGCTGTCATCAATTTAATAATAACACTTGTTATTTGGGCCGTGATTCGCATTGGACCAAATGGCTGTGATAGTATGGAGTTTCATGAAAGTGGCCTGCTTCGATTTAAGCAAGTATCTGAC
SCGB.oPoolB	GATGAAGATCGTCTCCACAAAACAGGGTTGAGAGGAAGAAAGGGCNNNTTAGCCATCTGTGTGATTATCCTCTTGTTTATCCTGGCTGTCATCAATTTAATAATAACACTTGTTATTTGGGCCGTGATTCGCATTGGACCAAATGGCTGTGATAGTATGGAGTTTCATGAAAGTGGCCTGCTTCGATTTAAGCAAGTATCTGAC
SCGB.oPoolB	GATGAAGATCGTCTCCACAAAACAGGGTTGAGAGGAAGAAAGGGCAATNNNGCCATCTGTGTGATTATCCTCTTGTTTATCCTGGCTGTCATCAATTTAATAATAACACTTGTTATTTGGGCCGTGATTCGCATTGGACCAAATGGCTGTGATAGTATGGAGTTTCATGAAAGTGGCCTGCTTCGATTTAAGCAAGTATCTGAC
SCGB.oPoolB	GATGAAGATCGTCTCCACAAAACAGGGTTGAGAGGAAGAAAGGGCAATTTANNNATCTGTGTGATTATCCTCTTGTTTATCCTGGCTGTCATCAATTTAATAATAACACTTGTTATTTGGGCCGTGATTCGCATTGGACCAAATGGCTGTGATAGTATGGAGTTTCATGAAAGTGGCCTGCTTCGATTTAAGCAAGTATCTGAC
SCGB.oPoolB	GATGAAGATCGTCTCCACAAAACAGGGTTGAGAGGAAGAAAGGGCAATTTAGCCNNNTGTGTGATTATCCTCTTGTTTATCCTGGCTGTCATCAATTTAATAATAACACTTGTTATTTGGGCCGTGATTCGCATTGGACCAAATGGCTGTGATAGTATGGAGTTTCATGAAAGTGGCCTGCTTCGATTTAAGCAAGTATCTGAC
SCGB.oPoolB	GATGAAGATCGTCTCCACAAAACAGGGTTGAGAGGAAGAAAGGGCAATTTAGCCATCNNNGTGATTATCCTCTTGTTTATCCTGGCTGTCATCAATTTAATAATAACACTTGTTATTTGGGCCGTGATTCGCATTGGACCAAATGGCTGTGATAGTATGGAGTTTCATGAAAGTGGCCTGCTTCGATTTAAGCAAGTATCTGAC
SCGB.oPoolB	GATGAAGATCGTCTCCACAAAACAGGGTTGAGAGGAAGAAAGGGCAATTTAGCCATCTGTNNNATTATCCTCTTGTTTATCCTGGCTGTCATCAATTTAATAATAACACTTGTTATTTGGGCCGTGATTCGCATTGGACCAAATGGCTGTGATAGTATGGAGTTTCATGAAAGTGGCCTGCTTCGATTTAAGCAAGTATCTGAC
SCGB.oPoolB	GATGAAGATCGTCTCCACAAAACAGGGTTGAGAGGAAGAAAGGGCAATTTAGCCATCTGTGTGNNNATCCTCTTGTTTATCCTGGCTGTCATCAATTTAATAATAACACTTGTTATTTGGGCCGTGATTCGCATTGGACCAAATGGCTGTGATAGTATGGAGTTTCATGAAAGTGGCCTGCTTCGATTTAAGCAAGTATCTGAC
SCGB.oPoolB	GATGAAGATCGTCTCCACAAAACAGGGTTGAGAGGAAGAAAGGGCAATTTAGCCATCTGTGTGATTNNNCTCTTGTTTATCCTGGCTGTCATCAATTTAATAATAACACTTGTTATTTGGGCCGTGATTCGCATTGGACCAAATGGCTGTGATAGTATGGAGTTTCATGAAAGTGGCCTGCTTCGATTTAAGCAAGTATCTGAC
SCGB.oPoolB	GATGAAGATCGTCTCCACAAAACAGGGTTGAGAGGAAGAAAGGGCAATTTAGCCATCTGTGTGATTATCNNNTTGTTTATCCTGGCTGTCATCAATTTAATAATAACACTTGTTATTTGGGCCGTGATTCGCATTGGACCAAATGGCTGTGATAGTATGGAGTTTCATGAAAGTGGCCTGCTTCGATTTAAGCAAGTATCTGAC
SCGB.oPoolB	GATGAAGATCGTCTCCACAAAACAGGGTTGAGAGGAAGAAAGGGCAATTTAGCCATCTGTGTGATTATCCTCNNNTTTATCCTGGCTGTCATCAATTTAATAATAACACTTGTTATTTGGGCCGTGATTCGCATTGGACCAAATGGCTGTGATAGTATGGAGTTTCATGAAAGTGGCCTGCTTCGATTTAAGCAAGTATCTGAC
SCGB.oPoolB	GATGAAGATCGTCTCCACAAAACAGGGTTGAGAGGAAGAAAGGGCAATTTAGCCATCTGTGTGATTATCCTCTTGNNNATCCTGGCTGTCATCAATTTAATAATAACACTTGTTATTTGGGCCGTGATTCGCATTGGACCAAATGGCTGTGATAGTATGGAGTTTCATGAAAGTGGCCTGCTTCGATTTAAGCAAGTATCTGAC
SCGB.oPoolB	GATGAAGATCGTCTCCACAAAACAGGGTTGAGAGGAAGAAAGGGCAATTTAGCCATCTGTGTGATTATCCTCTTGTTTNNNCTGGCTGTCATCAATTTAATAATAACACTTGTTATTTGGGCCGTGATTCGCATTGGACCAAATGGCTGTGATAGTATGGAGTTTCATGAAAGTGGCCTGCTTCGATTTAAGCAAGTATCTGAC
SCGB.oPoolB	GATGAAGATCGTCTCCACAAAACAGGGTTGAGAGGAAGAAAGGGCAATTTAGCCATCTGTGTGATTATCCTCTTGTTTATCNNNGCTGTCATCAATTTAATAATAACACTTGTTATTTGGGCCGTGATTCGCATTGGACCAAATGGCTGTGATAGTATGGAGTTTCATGAAAGTGGCCTGCTTCGATTTAAGCAAGTATCTGAC
SCGB.oPoolB	GATGAAGATCGTCTCCACAAAACAGGGTTGAGAGGAAGAAAGGGCAATTTAGCCATCTGTGTGATTATCCTCTTGTTTATCCTGNNNGTCATCAATTTAATAATAACACTTGTTATTTGGGCCGTGATTCGCATTGGACCAAATGGCTGTGATAGTATGGAGTTTCATGAAAGTGGCCTGCTTCGATTTAAGCAAGTATCTGAC
SCGB.oPoolB	GATGAAGATCGTCTCCACAAAACAGGGTTGAGAGGAAGAAAGGGCAATTTAGCCATCTGTGTGATTATCCTCTTGTTTATCCTGGCTNNNATCAATTTAATAATAACACTTGTTATTTGGGCCGTGATTCGCATTGGACCAAATGGCTGTGATAGTATGGAGTTTCATGAAAGTGGCCTGCTTCGATTTAAGCAAGTATCTGAC
SCGB.oPoolB	GATGAAGATCGTCTCCACAAAACAGGGTTGAGAGGAAGAAAGGGCAATTTAGCCATCTGTGTGATTATCCTCTTGTTTATCCTGGCTGTCNNNAATTTAATAATAACACTTGTTATTTGGGCCGTGATTCGCATTGGACCAAATGGCTGTGATAGTATGGAGTTTCATGAAAGTGGCCTGCTTCGATTTAAGCAAGTATCTGAC
SCGB.oPoolB	GATGAAGATCGTCTCCACAAAACAGGGTTGAGAGGAAGAAAGGGCAATTTAGCCATCTGTGTGATTATCCTCTTGTTTATCCTGGCTGTCATCNNNTTAATAATAACACTTGTTATTTGGGCCGTGATTCGCATTGGACCAAATGGCTGTGATAGTATGGAGTTTCATGAAAGTGGCCTGCTTCGATTTAAGCAAGTATCTGAC
SCGB.oPoolB	GATGAAGATCGTCTCCACAAAACAGGGTTGAGAGGAAGAAAGGGCAATTTAGCCATCTGTGTGATTATCCTCTTGTTTATCCTGGCTGTCATCAATNNNATAATAACACTTGTTATTTGGGCCGTGATTCGCATTGGACCAAATGGCTGTGATAGTATGGAGTTTCATGAAAGTGGCCTGCTTCGATTTAAGCAAGTATCTGAC
SCGB.oPoolB	GATGAAGATCGTCTCCACAAAACAGGGTTGAGAGGAAGAAAGGGCAATTTAGCCATCTGTGTGATTATCCTCTTGTTTATCCTGGCTGTCATCAATTTANNNATAACACTTGTTATTTGGGCCGTGATTCGCATTGGACCAAATGGCTGTGATAGTATGGAGTTTCATGAAAGTGGCCTGCTTCGATTTAAGCAAGTATCTGAC
SCGB.oPoolB	GATGAAGATCGTCTCCACAAAACAGGGTTGAGAGGAAGAAAGGGCAATTTAGCCATCTGTGTGATTATCCTCTTGTTTATCCTGGCTGTCATCAATTTAATANNNACACTTGTTATTTGGGCCGTGATTCGCATTGGACCAAATGGCTGTGATAGTATGGAGTTTCATGAAAGTGGCCTGCTTCGATTTAAGCAAGTATCTGAC
SCGB.oPoolB	GATGAAGATCGTCTCCACAAAACAGGGTTGAGAGGAAGAAAGGGCAATTTAGCCATCTGTGTGATTATCCTCTTGTTTATCCTGGCTGTCATCAATTTAATAATANNNCTTGTTATTTGGGCCGTGATTCGCATTGGACCAAATGGCTGTGATAGTATGGAGTTTCATGAAAGTGGCCTGCTTCGATTTAAGCAAGTATCTGAC
SCGB.oPoolB	GATGAAGATCGTCTCCACAAAACAGGGTTGAGAGGAAGAAAGGGCAATTTAGCCATCTGTGTGATTATCCTCTTGTTTATCCTGGCTGTCATCAATTTAATAATAACANNNGTTATTTGGGCCGTGATTCGCATTGGACCAAATGGCTGTGATAGTATGGAGTTTCATGAAAGTGGCCTGCTTCGATTTAAGCAAGTATCTGAC
SCGB.oPoolB	GATGAAGATCGTCTCCACAAAACAGGGTTGAGAGGAAGAAAGGGCAATTTAGCCATCTGTGTGATTATCCTCTTGTTTATCCTGGCTGTCATCAATTTAATAATAACACTTNNNATTTGGGCCGTGATTCGCATTGGACCAAATGGCTGTGATAGTATGGAGTTTCATGAAAGTGGCCTGCTTCGATTTAAGCAAGTATCTGAC
SCGB.oPoolB	GATGAAGATCGTCTCCACAAAACAGGGTTGAGAGGAAGAAAGGGCAATTTAGCCATCTGTGTGATTATCCTCTTGTTTATCCTGGCTGTCATCAATTTAATAATAACACTTGTTNNNTGGGCCGTGATTCGCATTGGACCAAATGGCTGTGATAGTATGGAGTTTCATGAAAGTGGCCTGCTTCGATTTAAGCAAGTATCTGAC
SCGB.oPoolB	GATGAAGATCGTCTCCACAAAACAGGGTTGAGAGGAAGAAAGGGCAATTTAGCCATCTGTGTGATTATCCTCTTGTTTATCCTGGCTGTCATCAATTTAATAATAACACTTGTTATTNNNGCCGTGATTCGCATTGGACCAAATGGCTGTGATAGTATGGAGTTTCATGAAAGTGGCCTGCTTCGATTTAAGCAAGTATCTGAC
SCGB.oPoolB	GATGAAGATCGTCTCCACAAAACAGGGTTGAGAGGAAGAAAGGGCAATTTAGCCATCTGTGTGATTATCCTCTTGTTTATCCTGGCTGTCATCAATTTAATAATAACACTTGTTATTTGGNNNGTGATTCGCATTGGACCAAATGGCTGTGATAGTATGGAGTTTCATGAAAGTGGCCTGCTTCGATTTAAGCAAGTATCTGAC
SCGB.oPoolB	GATGAAGATCGTCTCCACAAAACAGGGTTGAGAGGAAGAAAGGGCAATTTAGCCATCTGTGTGATTATCCTCTTGTTTATCCTGGCTGTCATCAATTTAATAATAACACTTGTTATTTGGGCCNNNATTCGCATTGGACCAAATGGCTGTGATAGTATGGAGTTTCATGAAAGTGGCCTGCTTCGATTTAAGCAAGTATCTGAC
SCGB.oPoolB	GATGAAGATCGTCTCCACAAAACAGGGTTGAGAGGAAGAAAGGGCAATTTAGCCATCTGTGTGATTATCCTCTTGTTTATCCTGGCTGTCATCAATTTAATAATAACACTTGTTATTTGGGCCGTGNNNCGCATTGGACCAAATGGCTGTGATAGTATGGAGTTTCATGAAAGTGGCCTGCTTCGATTTAAGCAAGTATCTGAC
SCGB.oPoolB	GATGAAGATCGTCTCCACAAAACAGGGTTGAGAGGAAGAAAGGGCAATTTAGCCATCTGTGTGATTATCCTCTTGTTTATCCTGGCTGTCATCAATTTAATAATAACACTTGTTATTTGGGCCGTGATTNNNATTGGACCAAATGGCTGTGATAGTATGGAGTTTCATGAAAGTGGCCTGCTTCGATTTAAGCAAGTATCTGAC
SCGB.oPoolB	GATGAAGATCGTCTCCACAAAACAGGGTTGAGAGGAAGAAAGGGCAATTTAGCCATCTGTGTGATTATCCTCTTGTTTATCCTGGCTGTCATCAATTTAATAATAACACTTGTTATTTGGGCCGTGATTCGCNNNGGACCAAATGGCTGTGATAGTATGGAGTTTCATGAAAGTGGCCTGCTTCGATTTAAGCAAGTATCTGAC
SCGB.oPoolB	GATGAAGATCGTCTCCACAAAACAGGGTTGAGAGGAAGAAAGGGCAATTTAGCCATCTGTGTGATTATCCTCTTGTTTATCCTGGCTGTCATCAATTTAATAATAACACTTGTTATTTGGGCCGTGATTCGCATTNNNCCAAATGGCTGTGATAGTATGGAGTTTCATGAAAGTGGCCTGCTTCGATTTAAGCAAGTATCTGAC
SCGB.oPoolB	GATGAAGATCGTCTCCACAAAACAGGGTTGAGAGGAAGAAAGGGCAATTTAGCCATCTGTGTGATTATCCTCTTGTTTATCCTGGCTGTCATCAATTTAATAATAACACTTGTTATTTGGGCCGTGATTCGCATTGGANNNAATGGCTGTGATAGTATGGAGTTTCATGAAAGTGGCCTGCTTCGATTTAAGCAAGTATCTGAC
SCGB.oPoolB	GATGAAGATCGTCTCCACAAAACAGGGTTGAGAGGAAGAAAGGGCAATTTAGCCATCTGTGTGATTATCCTCTTGTTTATCCTGGCTGTCATCAATTTAATAATAACACTTGTTATTTGGGCCGTGATTCGCATTGGACCANNNGGCTGTGATAGTATGGAGTTTCATGAAAGTGGCCTGCTTCGATTTAAGCAAGTATCTGAC
SCGB.oPoolB	GATGAAGATCGTCTCCACAAAACAGGGTTGAGAGGAAGAAAGGGCAATTTAGCCATCTGTGTGATTATCCTCTTGTTTATCCTGGCTGTCATCAATTTAATAATAACACTTGTTATTTGGGCCGTGATTCGCATTGGACCAAATNNNTGTGATAGTATGGAGTTTCATGAAAGTGGCCTGCTTCGATTTAAGCAAGTATCTGAC
SCGB.oPoolB	GATGAAGATCGTCTCCACAAAACAGGGTTGAGAGGAAGAAAGGGCAATTTAGCCATCTGTGTGATTATCCTCTTGTTTATCCTGGCTGTCATCAATTTAATAATAACACTTGTTATTTGGGCCGTGATTCGCATTGGACCAAATGGCNNNGATAGTATGGAGTTTCATGAAAGTGGCCTGCTTCGATTTAAGCAAGTATCTGAC
SCGB.oPoolB	GATGAAGATCGTCTCCACAAAACAGGGTTGAGAGGAAGAAAGGGCAATTTAGCCATCTGTGTGATTATCCTCTTGTTTATCCTGGCTGTCATCAATTTAATAATAACACTTGTTATTTGGGCCGTGATTCGCATTGGACCAAATGGCTGTNNNAGTATGGAGTTTCATGAAAGTGGCCTGCTTCGATTTAAGCAAGTATCTGAC
SCGB.oPoolB	GATGAAGATCGTCTCCACAAAACAGGGTTGAGAGGAAGAAAGGGCAATTTAGCCATCTGTGTGATTATCCTCTTGTTTATCCTGGCTGTCATCAATTTAATAATAACACTTGTTATTTGGGCCGTGATTCGCATTGGACCAAATGGCTGTGATNNNATGGAGTTTCATGAAAGTGGCCTGCTTCGATTTAAGCAAGTATCTGAC
SCGB.oPoolB	GATGAAGATCGTCTCCACAAAACAGGGTTGAGAGGAAGAAAGGGCAATTTAGCCATCTGTGTGATTATCCTCTTGTTTATCCTGGCTGTCATCAATTTAATAATAACACTTGTTATTTGGGCCGTGATTCGCATTGGACCAAATGGCTGTGATAGTNNNGAGTTTCATGAAAGTGGCCTGCTTCGATTTAAGCAAGTATCTGAC
SCGB.oPoolB	GATGAAGATCGTCTCCACAAAACAGGGTTGAGAGGAAGAAAGGGCAATTTAGCCATCTGTGTGATTATCCTCTTGTTTATCCTGGCTGTCATCAATTTAATAATAACACTTGTTATTTGGGCCGTGATTCGCATTGGACCAAATGGCTGTGATAGTATGNNNTTTCATGAAAGTGGCCTGCTTCGATTTAAGCAAGTATCTGAC
SCGB.oPoolB	GATGAAGATCGTCTCCACAAAACAGGGTTGAGAGGAAGAAAGGGCAATTTAGCCATCTGTGTGATTATCCTCTTGTTTATCCTGGCTGTCATCAATTTAATAATAACACTTGTTATTTGGGCCGTGATTCGCATTGGACCAAATGGCTGTGATAGTATGGAGNNNCATGAAAGTGGCCTGCTTCGATTTAAGCAAGTATCTGAC
SCGB.oPoolB	GATGAAGATCGTCTCCACAAAACAGGGTTGAGAGGAAGAAAGGGCAATTTAGCCATCTGTGTGATTATCCTCTTGTTTATCCTGGCTGTCATCAATTTAATAATAACACTTGTTATTTGGGCCGTGATTCGCATTGGACCAAATGGCTGTGATAGTATGGAGTTTNNNGAAAGTGGCCTGCTTCGATTTAAGCAAGTATCTGAC
SCGB.oPoolB	GATGAAGATCGTCTCCACAAAACAGGGTTGAGAGGAAGAAAGGGCAATTTAGCCATCTGTGTGATTATCCTCTTGTTTATCCTGGCTGTCATCAATTTAATAATAACACTTGTTATTTGGGCCGTGATTCGCATTGGACCAAATGGCTGTGATAGTATGGAGTTTCATNNNAGTGGCCTGCTTCGATTTAAGCAAGTATCTGAC
SCGB.oPoolB	GATGAAGATCGTCTCCACAAAACAGGGTTGAGAGGAAGAAAGGGCAATTTAGCCATCTGTGTGATTATCCTCTTGTTTATCCTGGCTGTCATCAATTTAATAATAACACTTGTTATTTGGGCCGTGATTCGCATTGGACCAAATGGCTGTGATAGTATGGAGTTTCATGAANNNGGCCTGCTTCGATTTAAGCAAGTATCTGAC
SCGB.oPoolB	GATGAAGATCGTCTCCACAAAACAGGGTTGAGAGGAAGAAAGGGCAATTTAGCCATCTGTGTGATTATCCTCTTGTTTATCCTGGCTGTCATCAATTTAATAATAACACTTGTTATTTGGGCCGTGATTCGCATTGGACCAAATGGCTGTGATAGTATGGAGTTTCATGAAAGTNNNCTGCTTCGATTTAAGCAAGTATCTGAC
SCGB.oPoolB	GATGAAGATCGTCTCCACAAAACAGGGTTGAGAGGAAGAAAGGGCAATTTAGCCATCTGTGTGATTATCCTCTTGTTTATCCTGGCTGTCATCAATTTAATAATAACACTTGTTATTTGGGCCGTGATTCGCATTGGACCAAATGGCTGTGATAGTATGGAGTTTCATGAAAGTGGCNNNCTTCGATTTAAGCAAGTATCTGAC
SCGB.oPoolB	GATGAAGATCGTCTCCACAAAACAGGGTTGAGAGGAAGAAAGGGCAATTTAGCCATCTGTGTGATTATCCTCTTGTTTATCCTGGCTGTCATCAATTTAATAATAACACTTGTTATTTGGGCCGTGATTCGCATTGGACCAAATGGCTGTGATAGTATGGAGTTTCATGAAAGTGGCCTGNNNCGATTTAAGCAAGTATCTGAC
SCGB.oPoolC	TTTCATGAAAGTGGCCTGCTTNNNTTTAAGCAAGTATCTGACATGGGAGTGATCCACCCTCTTTATAAAAGCACAGTAGGAGGAAGGCGAAATGAAAATTTGGTCATCACTGGCAACAACCAGCCTATTGTTTTTCAGCAAGGGACAACAAAGCTCAGTGTAGAAAACAACAAAACTTCTATTACAAGTGACATCGGCATGCAG
SCGB.oPoolC	TTTCATGAAAGTGGCCTGCTTCGANNNAAGCAAGTATCTGACATGGGAGTGATCCACCCTCTTTATAAAAGCACAGTAGGAGGAAGGCGAAATGAAAATTTGGTCATCACTGGCAACAACCAGCCTATTGTTTTTCAGCAAGGGACAACAAAGCTCAGTGTAGAAAACAACAAAACTTCTATTACAAGTGACATCGGCATGCAG
SCGB.oPoolC	TTTCATGAAAGTGGCCTGCTTCGATTTNNNCAAGTATCTGACATGGGAGTGATCCACCCTCTTTATAAAAGCACAGTAGGAGGAAGGCGAAATGAAAATTTGGTCATCACTGGCAACAACCAGCCTATTGTTTTTCAGCAAGGGACAACAAAGCTCAGTGTAGAAAACAACAAAACTTCTATTACAAGTGACATCGGCATGCAG
SCGB.oPoolC	TTTCATGAAAGTGGCCTGCTTCGATTTAAGNNNGTATCTGACATGGGAGTGATCCACCCTCTTTATAAAAGCACAGTAGGAGGAAGGCGAAATGAAAATTTGGTCATCACTGGCAACAACCAGCCTATTGTTTTTCAGCAAGGGACAACAAAGCTCAGTGTAGAAAACAACAAAACTTCTATTACAAGTGACATCGGCATGCAG
SCGB.oPoolC	TTTCATGAAAGTGGCCTGCTTCGATTTAAGCAANNNTCTGACATGGGAGTGATCCACCCTCTTTATAAAAGCACAGTAGGAGGAAGGCGAAATGAAAATTTGGTCATCACTGGCAACAACCAGCCTATTGTTTTTCAGCAAGGGACAACAAAGCTCAGTGTAGAAAACAACAAAACTTCTATTACAAGTGACATCGGCATGCAG
SCGB.oPoolC	TTTCATGAAAGTGGCCTGCTTCGATTTAAGCAAGTANNNGACATGGGAGTGATCCACCCTCTTTATAAAAGCACAGTAGGAGGAAGGCGAAATGAAAATTTGGTCATCACTGGCAACAACCAGCCTATTGTTTTTCAGCAAGGGACAACAAAGCTCAGTGTAGAAAACAACAAAACTTCTATTACAAGTGACATCGGCATGCAG
SCGB.oPoolC	TTTCATGAAAGTGGCCTGCTTCGATTTAAGCAAGTATCTNNNATGGGAGTGATCCACCCTCTTTATAAAAGCACAGTAGGAGGAAGGCGAAATGAAAATTTGGTCATCACTGGCAACAACCAGCCTATTGTTTTTCAGCAAGGGACAACAAAGCTCAGTGTAGAAAACAACAAAACTTCTATTACAAGTGACATCGGCATGCAG
SCGB.oPoolC	TTTCATGAAAGTGGCCTGCTTCGATTTAAGCAAGTATCTGACNNNGGAGTGATCCACCCTCTTTATAAAAGCACAGTAGGAGGAAGGCGAAATGAAAATTTGGTCATCACTGGCAACAACCAGCCTATTGTTTTTCAGCAAGGGACAACAAAGCTCAGTGTAGAAAACAACAAAACTTCTATTACAAGTGACATCGGCATGCAG
SCGB.oPoolC	TTTCATGAAAGTGGCCTGCTTCGATTTAAGCAAGTATCTGACATGNNNGTGATCCACCCTCTTTATAAAAGCACAGTAGGAGGAAGGCGAAATGAAAATTTGGTCATCACTGGCAACAACCAGCCTATTGTTTTTCAGCAAGGGACAACAAAGCTCAGTGTAGAAAACAACAAAACTTCTATTACAAGTGACATCGGCATGCAG
SCGB.oPoolC	TTTCATGAAAGTGGCCTGCTTCGATTTAAGCAAGTATCTGACATGGGANNNATCCACCCTCTTTATAAAAGCACAGTAGGAGGAAGGCGAAATGAAAATTTGGTCATCACTGGCAACAACCAGCCTATTGTTTTTCAGCAAGGGACAACAAAGCTCAGTGTAGAAAACAACAAAACTTCTATTACAAGTGACATCGGCATGCAG
SCGB.oPoolC	TTTCATGAAAGTGGCCTGCTTCGATTTAAGCAAGTATCTGACATGGGAGTGNNNCACCCTCTTTATAAAAGCACAGTAGGAGGAAGGCGAAATGAAAATTTGGTCATCACTGGCAACAACCAGCCTATTGTTTTTCAGCAAGGGACAACAAAGCTCAGTGTAGAAAACAACAAAACTTCTATTACAAGTGACATCGGCATGCAG
SCGB.oPoolC	TTTCATGAAAGTGGCCTGCTTCGATTTAAGCAAGTATCTGACATGGGAGTGATCNNNCCTCTTTATAAAAGCACAGTAGGAGGAAGGCGAAATGAAAATTTGGTCATCACTGGCAACAACCAGCCTATTGTTTTTCAGCAAGGGACAACAAAGCTCAGTGTAGAAAACAACAAAACTTCTATTACAAGTGACATCGGCATGCAG
SCGB.oPoolC	TTTCATGAAAGTGGCCTGCTTCGATTTAAGCAAGTATCTGACATGGGAGTGATCCACNNNCTTTATAAAAGCACAGTAGGAGGAAGGCGAAATGAAAATTTGGTCATCACTGGCAACAACCAGCCTATTGTTTTTCAGCAAGGGACAACAAAGCTCAGTGTAGAAAACAACAAAACTTCTATTACAAGTGACATCGGCATGCAG
SCGB.oPoolC	TTTCATGAAAGTGGCCTGCTTCGATTTAAGCAAGTATCTGACATGGGAGTGATCCACCCTNNNTATAAAAGCACAGTAGGAGGAAGGCGAAATGAAAATTTGGTCATCACTGGCAACAACCAGCCTATTGTTTTTCAGCAAGGGACAACAAAGCTCAGTGTAGAAAACAACAAAACTTCTATTACAAGTGACATCGGCATGCAG
SCGB.oPoolC	TTTCATGAAAGTGGCCTGCTTCGATTTAAGCAAGTATCTGACATGGGAGTGATCCACCCTCTTNNNAAAAGCACAGTAGGAGGAAGGCGAAATGAAAATTTGGTCATCACTGGCAACAACCAGCCTATTGTTTTTCAGCAAGGGACAACAAAGCTCAGTGTAGAAAACAACAAAACTTCTATTACAAGTGACATCGGCATGCAG
SCGB.oPoolC	TTTCATGAAAGTGGCCTGCTTCGATTTAAGCAAGTATCTGACATGGGAGTGATCCACCCTCTTTATNNNAGCACAGTAGGAGGAAGGCGAAATGAAAATTTGGTCATCACTGGCAACAACCAGCCTATTGTTTTTCAGCAAGGGACAACAAAGCTCAGTGTAGAAAACAACAAAACTTCTATTACAAGTGACATCGGCATGCAG
SCGB.oPoolC	TTTCATGAAAGTGGCCTGCTTCGATTTAAGCAAGTATCTGACATGGGAGTGATCCACCCTCTTTATAAANNNACAGTAGGAGGAAGGCGAAATGAAAATTTGGTCATCACTGGCAACAACCAGCCTATTGTTTTTCAGCAAGGGACAACAAAGCTCAGTGTAGAAAACAACAAAACTTCTATTACAAGTGACATCGGCATGCAG
SCGB.oPoolC	TTTCATGAAAGTGGCCTGCTTCGATTTAAGCAAGTATCTGACATGGGAGTGATCCACCCTCTTTATAAAAGCNNNGTAGGAGGAAGGCGAAATGAAAATTTGGTCATCACTGGCAACAACCAGCCTATTGTTTTTCAGCAAGGGACAACAAAGCTCAGTGTAGAAAACAACAAAACTTCTATTACAAGTGACATCGGCATGCAG
SCGB.oPoolC	TTTCATGAAAGTGGCCTGCTTCGATTTAAGCAAGTATCTGACATGGGAGTGATCCACCCTCTTTATAAAAGCACANNNGGAGGAAGGCGAAATGAAAATTTGGTCATCACTGGCAACAACCAGCCTATTGTTTTTCAGCAAGGGACAACAAAGCTCAGTGTAGAAAACAACAAAACTTCTATTACAAGTGACATCGGCATGCAG
SCGB.oPoolC	TTTCATGAAAGTGGCCTGCTTCGATTTAAGCAAGTATCTGACATGGGAGTGATCCACCCTCTTTATAAAAGCACAGTANNNGGAAGGCGAAATGAAAATTTGGTCATCACTGGCAACAACCAGCCTATTGTTTTTCAGCAAGGGACAACAAAGCTCAGTGTAGAAAACAACAAAACTTCTATTACAAGTGACATCGGCATGCAG
SCGB.oPoolC	TTTCATGAAAGTGGCCTGCTTCGATTTAAGCAAGTATCTGACATGGGAGTGATCCACCCTCTTTATAAAAGCACAGTAGGANNNAGGCGAAATGAAAATTTGGTCATCACTGGCAACAACCAGCCTATTGTTTTTCAGCAAGGGACAACAAAGCTCAGTGTAGAAAACAACAAAACTTCTATTACAAGTGACATCGGCATGCAG
SCGB.oPoolC	TTTCATGAAAGTGGCCTGCTTCGATTTAAGCAAGTATCTGACATGGGAGTGATCCACCCTCTTTATAAAAGCACAGTAGGAGGANNNCGAAATGAAAATTTGGTCATCACTGGCAACAACCAGCCTATTGTTTTTCAGCAAGGGACAACAAAGCTCAGTGTAGAAAACAACAAAACTTCTATTACAAGTGACATCGGCATGCAG
SCGB.oPoolC	TTTCATGAAAGTGGCCTGCTTCGATTTAAGCAAGTATCTGACATGGGAGTGATCCACCCTCTTTATAAAAGCACAGTAGGAGGAAGGNNNAATGAAAATTTGGTCATCACTGGCAACAACCAGCCTATTGTTTTTCAGCAAGGGACAACAAAGCTCAGTGTAGAAAACAACAAAACTTCTATTACAAGTGACATCGGCATGCAG
SCGB.oPoolC	TTTCATGAAAGTGGCCTGCTTCGATTTAAGCAAGTATCTGACATGGGAGTGATCCACCCTCTTTATAAAAGCACAGTAGGAGGAAGGCGANNNGAAAATTTGGTCATCACTGGCAACAACCAGCCTATTGTTTTTCAGCAAGGGACAACAAAGCTCAGTGTAGAAAACAACAAAACTTCTATTACAAGTGACATCGGCATGCAG
SCGB.oPoolC	TTTCATGAAAGTGGCCTGCTTCGATTTAAGCAAGTATCTGACATGGGAGTGATCCACCCTCTTTATAAAAGCACAGTAGGAGGAAGGCGAAATNNNAATTTGGTCATCACTGGCAACAACCAGCCTATTGTTTTTCAGCAAGGGACAACAAAGCTCAGTGTAGAAAACAACAAAACTTCTATTACAAGTGACATCGGCATGCAG
SCGB.oPoolC	TTTCATGAAAGTGGCCTGCTTCGATTTAAGCAAGTATCTGACATGGGAGTGATCCACCCTCTTTATAAAAGCACAGTAGGAGGAAGGCGAAATGAANNNTTGGTCATCACTGGCAACAACCAGCCTATTGTTTTTCAGCAAGGGACAACAAAGCTCAGTGTAGAAAACAACAAAACTTCTATTACAAGTGACATCGGCATGCAG
SCGB.oPoolC	TTTCATGAAAGTGGCCTGCTTCGATTTAAGCAAGTATCTGACATGGGAGTGATCCACCCTCTTTATAAAAGCACAGTAGGAGGAAGGCGAAATGAAAATNNNGTCATCACTGGCAACAACCAGCCTATTGTTTTTCAGCAAGGGACAACAAAGCTCAGTGTAGAAAACAACAAAACTTCTATTACAAGTGACATCGGCATGCAG
SCGB.oPoolC	TTTCATGAAAGTGGCCTGCTTCGATTTAAGCAAGTATCTGACATGGGAGTGATCCACCCTCTTTATAAAAGCACAGTAGGAGGAAGGCGAAATGAAAATTTGNNNATCACTGGCAACAACCAGCCTATTGTTTTTCAGCAAGGGACAACAAAGCTCAGTGTAGAAAACAACAAAACTTCTATTACAAGTGACATCGGCATGCAG
SCGB.oPoolC	TTTCATGAAAGTGGCCTGCTTCGATTTAAGCAAGTATCTGACATGGGAGTGATCCACCCTCTTTATAAAAGCACAGTAGGAGGAAGGCGAAATGAAAATTTGGTCNNNACTGGCAACAACCAGCCTATTGTTTTTCAGCAAGGGACAACAAAGCTCAGTGTAGAAAACAACAAAACTTCTATTACAAGTGACATCGGCATGCAG
SCGB.oPoolC	TTTCATGAAAGTGGCCTGCTTCGATTTAAGCAAGTATCTGACATGGGAGTGATCCACCCTCTTTATAAAAGCACAGTAGGAGGAAGGCGAAATGAAAATTTGGTCATCNNNGGCAACAACCAGCCTATTGTTTTTCAGCAAGGGACAACAAAGCTCAGTGTAGAAAACAACAAAACTTCTATTACAAGTGACATCGGCATGCAG
SCGB.oPoolC	TTTCATGAAAGTGGCCTGCTTCGATTTAAGCAAGTATCTGACATGGGAGTGATCCACCCTCTTTATAAAAGCACAGTAGGAGGAAGGCGAAATGAAAATTTGGTCATCACTNNNAACAACCAGCCTATTGTTTTTCAGCAAGGGACAACAAAGCTCAGTGTAGAAAACAACAAAACTTCTATTACAAGTGACATCGGCATGCAG
SCGB.oPoolC	TTTCATGAAAGTGGCCTGCTTCGATTTAAGCAAGTATCTGACATGGGAGTGATCCACCCTCTTTATAAAAGCACAGTAGGAGGAAGGCGAAATGAAAATTTGGTCATCACTGGCNNNAACCAGCCTATTGTTTTTCAGCAAGGGACAACAAAGCTCAGTGTAGAAAACAACAAAACTTCTATTACAAGTGACATCGGCATGCAG
SCGB.oPoolC	TTTCATGAAAGTGGCCTGCTTCGATTTAAGCAAGTATCTGACATGGGAGTGATCCACCCTCTTTATAAAAGCACAGTAGGAGGAAGGCGAAATGAAAATTTGGTCATCACTGGCAACNNNCAGCCTATTGTTTTTCAGCAAGGGACAACAAAGCTCAGTGTAGAAAACAACAAAACTTCTATTACAAGTGACATCGGCATGCAG
SCGB.oPoolC	TTTCATGAAAGTGGCCTGCTTCGATTTAAGCAAGTATCTGACATGGGAGTGATCCACCCTCTTTATAAAAGCACAGTAGGAGGAAGGCGAAATGAAAATTTGGTCATCACTGGCAACAACNNNCCTATTGTTTTTCAGCAAGGGACAACAAAGCTCAGTGTAGAAAACAACAAAACTTCTATTACAAGTGACATCGGCATGCAG
SCGB.oPoolC	TTTCATGAAAGTGGCCTGCTTCGATTTAAGCAAGTATCTGACATGGGAGTGATCCACCCTCTTTATAAAAGCACAGTAGGAGGAAGGCGAAATGAAAATTTGGTCATCACTGGCAACAACCAGNNNATTGTTTTTCAGCAAGGGACAACAAAGCTCAGTGTAGAAAACAACAAAACTTCTATTACAAGTGACATCGGCATGCAG
SCGB.oPoolC	TTTCATGAAAGTGGCCTGCTTCGATTTAAGCAAGTATCTGACATGGGAGTGATCCACCCTCTTTATAAAAGCACAGTAGGAGGAAGGCGAAATGAAAATTTGGTCATCACTGGCAACAACCAGCCTNNNGTTTTTCAGCAAGGGACAACAAAGCTCAGTGTAGAAAACAACAAAACTTCTATTACAAGTGACATCGGCATGCAG
SCGB.oPoolC	TTTCATGAAAGTGGCCTGCTTCGATTTAAGCAAGTATCTGACATGGGAGTGATCCACCCTCTTTATAAAAGCACAGTAGGAGGAAGGCGAAATGAAAATTTGGTCATCACTGGCAACAACCAGCCTATTNNNTTTCAGCAAGGGACAACAAAGCTCAGTGTAGAAAACAACAAAACTTCTATTACAAGTGACATCGGCATGCAG
SCGB.oPoolC	TTTCATGAAAGTGGCCTGCTTCGATTTAAGCAAGTATCTGACATGGGAGTGATCCACCCTCTTTATAAAAGCACAGTAGGAGGAAGGCGAAATGAAAATTTGGTCATCACTGGCAACAACCAGCCTATTGTTNNNCAGCAAGGGACAACAAAGCTCAGTGTAGAAAACAACAAAACTTCTATTACAAGTGACATCGGCATGCAG
SCGB.oPoolC	TTTCATGAAAGTGGCCTGCTTCGATTTAAGCAAGTATCTGACATGGGAGTGATCCACCCTCTTTATAAAAGCACAGTAGGAGGAAGGCGAAATGAAAATTTGGTCATCACTGGCAACAACCAGCCTATTGTTTTTNNNCAAGGGACAACAAAGCTCAGTGTAGAAAACAACAAAACTTCTATTACAAGTGACATCGGCATGCAG
SCGB.oPoolC	TTTCATGAAAGTGGCCTGCTTCGATTTAAGCAAGTATCTGACATGGGAGTGATCCACCCTCTTTATAAAAGCACAGTAGGAGGAAGGCGAAATGAAAATTTGGTCATCACTGGCAACAACCAGCCTATTGTTTTTCAGNNNGGGACAACAAAGCTCAGTGTAGAAAACAACAAAACTTCTATTACAAGTGACATCGGCATGCAG
SCGB.oPoolC	TTTCATGAAAGTGGCCTGCTTCGATTTAAGCAAGTATCTGACATGGGAGTGATCCACCCTCTTTATAAAAGCACAGTAGGAGGAAGGCGAAATGAAAATTTGGTCATCACTGGCAACAACCAGCCTATTGTTTTTCAGCAANNNACAACAAAGCTCAGTGTAGAAAACAACAAAACTTCTATTACAAGTGACATCGGCATGCAG
SCGB.oPoolC	TTTCATGAAAGTGGCCTGCTTCGATTTAAGCAAGTATCTGACATGGGAGTGATCCACCCTCTTTATAAAAGCACAGTAGGAGGAAGGCGAAATGAAAATTTGGTCATCACTGGCAACAACCAGCCTATTGTTTTTCAGCAAGGGNNNACAAAGCTCAGTGTAGAAAACAACAAAACTTCTATTACAAGTGACATCGGCATGCAG
SCGB.oPoolC	TTTCATGAAAGTGGCCTGCTTCGATTTAAGCAAGTATCTGACATGGGAGTGATCCACCCTCTTTATAAAAGCACAGTAGGAGGAAGGCGAAATGAAAATTTGGTCATCACTGGCAACAACCAGCCTATTGTTTTTCAGCAAGGGACANNNAAGCTCAGTGTAGAAAACAACAAAACTTCTATTACAAGTGACATCGGCATGCAG
SCGB.oPoolC	TTTCATGAAAGTGGCCTGCTTCGATTTAAGCAAGTATCTGACATGGGAGTGATCCACCCTCTTTATAAAAGCACAGTAGGAGGAAGGCGAAATGAAAATTTGGTCATCACTGGCAACAACCAGCCTATTGTTTTTCAGCAAGGGACAACANNNCTCAGTGTAGAAAACAACAAAACTTCTATTACAAGTGACATCGGCATGCAG
SCGB.oPoolC	TTTCATGAAAGTGGCCTGCTTCGATTTAAGCAAGTATCTGACATGGGAGTGATCCACCCTCTTTATAAAAGCACAGTAGGAGGAAGGCGAAATGAAAATTTGGTCATCACTGGCAACAACCAGCCTATTGTTTTTCAGCAAGGGACAACAAAGNNNAGTGTAGAAAACAACAAAACTTCTATTACAAGTGACATCGGCATGCAG
SCGB.oPoolC	TTTCATGAAAGTGGCCTGCTTCGATTTAAGCAAGTATCTGACATGGGAGTGATCCACCCTCTTTATAAAAGCACAGTAGGAGGAAGGCGAAATGAAAATTTGGTCATCACTGGCAACAACCAGCCTATTGTTTTTCAGCAAGGGACAACAAAGCTCNNNGTAGAAAACAACAAAACTTCTATTACAAGTGACATCGGCATGCAG
SCGB.oPoolC	TTTCATGAAAGTGGCCTGCTTCGATTTAAGCAAGTATCTGACATGGGAGTGATCCACCCTCTTTATAAAAGCACAGTAGGAGGAAGGCGAAATGAAAATTTGGTCATCACTGGCAACAACCAGCCTATTGTTTTTCAGCAAGGGACAACAAAGCTCAGTNNNGAAAACAACAAAACTTCTATTACAAGTGACATCGGCATGCAG
SCGB.oPoolC	TTTCATGAAAGTGGCCTGCTTCGATTTAAGCAAGTATCTGACATGGGAGTGATCCACCCTCTTTATAAAAGCACAGTAGGAGGAAGGCGAAATGAAAATTTGGTCATCACTGGCAACAACCAGCCTATTGTTTTTCAGCAAGGGACAACAAAGCTCAGTGTANNNAACAACAAAACTTCTATTACAAGTGACATCGGCATGCAG
SCGB.oPoolC	TTTCATGAAAGTGGCCTGCTTCGATTTAAGCAAGTATCTGACATGGGAGTGATCCACCCTCTTTATAAAAGCACAGTAGGAGGAAGGCGAAATGAAAATTTGGTCATCACTGGCAACAACCAGCCTATTGTTTTTCAGCAAGGGACAACAAAGCTCAGTGTAGAANNNAACAAAACTTCTATTACAAGTGACATCGGCATGCAG
SCGB.oPoolC	TTTCATGAAAGTGGCCTGCTTCGATTTAAGCAAGTATCTGACATGGGAGTGATCCACCCTCTTTATAAAAGCACAGTAGGAGGAAGGCGAAATGAAAATTTGGTCATCACTGGCAACAACCAGCCTATTGTTTTTCAGCAAGGGACAACAAAGCTCAGTGTAGAAAACNNNAAAACTTCTATTACAAGTGACATCGGCATGCAG
SCGB.oPoolC	TTTCATGAAAGTGGCCTGCTTCGATTTAAGCAAGTATCTGACATGGGAGTGATCCACCCTCTTTATAAAAGCACAGTAGGAGGAAGGCGAAATGAAAATTTGGTCATCACTGGCAACAACCAGCCTATTGTTTTTCAGCAAGGGACAACAAAGCTCAGTGTAGAAAACAACNNNACTTCTATTACAAGTGACATCGGCATGCAG
SCGB.oPoolC	TTTCATGAAAGTGGCCTGCTTCGATTTAAGCAAGTATCTGACATGGGAGTGATCCACCCTCTTTATAAAAGCACAGTAGGAGGAAGGCGAAATGAAAATTTGGTCATCACTGGCAACAACCAGCCTATTGTTTTTCAGCAAGGGACAACAAAGCTCAGTGTAGAAAACAACAAANNNTCTATTACAAGTGACATCGGCATGCAG
SCGB.oPoolC	TTTCATGAAAGTGGCCTGCTTCGATTTAAGCAAGTATCTGACATGGGAGTGATCCACCCTCTTTATAAAAGCACAGTAGGAGGAAGGCGAAATGAAAATTTGGTCATCACTGGCAACAACCAGCCTATTGTTTTTCAGCAAGGGACAACAAAGCTCAGTGTAGAAAACAACAAAACTNNNATTACAAGTGACATCGGCATGCAG
SCGB.oPoolC	TTTCATGAAAGTGGCCTGCTTCGATTTAAGCAAGTATCTGACATGGGAGTGATCCACCCTCTTTATAAAAGCACAGTAGGAGGAAGGCGAAATGAAAATTTGGTCATCACTGGCAACAACCAGCCTATTGTTTTTCAGCAAGGGACAACAAAGCTCAGTGTAGAAAACAACAAAACTTCTNNNACAAGTGACATCGGCATGCAG
SCGB.oPoolD	GAAAACAACAAAACTTCTATTNNNAGTGACATCGGCATGCAGTTTTTTGACCCGAGGACTCAAAATATCTTATTCAGCACAGACTATGAAACTCATGAGTTTCATTTGCCAAGTGGAGTGAAAAGTTTGAATGTTCAAAAGGCATCTACTGAAAGGATTACCAGCAATGCTACCAGTGATTTAAATATAAAAGTTGATGGGCGT
SCGB.oPoolD	GAAAACAACAAAACTTCTATTACANNNGACATCGGCATGCAGTTTTTTGACCCGAGGACTCAAAATATCTTATTCAGCACAGACTATGAAACTCATGAGTTTCATTTGCCAAGTGGAGTGAAAAGTTTGAATGTTCAAAAGGCATCTACTGAAAGGATTACCAGCAATGCTACCAGTGATTTAAATATAAAAGTTGATGGGCGT
SCGB.oPoolD	GAAAACAACAAAACTTCTATTACAAGTNNNATCGGCATGCAGTTTTTTGACCCGAGGACTCAAAATATCTTATTCAGCACAGACTATGAAACTCATGAGTTTCATTTGCCAAGTGGAGTGAAAAGTTTGAATGTTCAAAAGGCATCTACTGAAAGGATTACCAGCAATGCTACCAGTGATTTAAATATAAAAGTTGATGGGCGT
SCGB.oPoolD	GAAAACAACAAAACTTCTATTACAAGTGACNNNGGCATGCAGTTTTTTGACCCGAGGACTCAAAATATCTTATTCAGCACAGACTATGAAACTCATGAGTTTCATTTGCCAAGTGGAGTGAAAAGTTTGAATGTTCAAAAGGCATCTACTGAAAGGATTACCAGCAATGCTACCAGTGATTTAAATATAAAAGTTGATGGGCGT
SCGB.oPoolD	GAAAACAACAAAACTTCTATTACAAGTGACATCNNNATGCAGTTTTTTGACCCGAGGACTCAAAATATCTTATTCAGCACAGACTATGAAACTCATGAGTTTCATTTGCCAAGTGGAGTGAAAAGTTTGAATGTTCAAAAGGCATCTACTGAAAGGATTACCAGCAATGCTACCAGTGATTTAAATATAAAAGTTGATGGGCGT
SCGB.oPoolD	GAAAACAACAAAACTTCTATTACAAGTGACATCGGCNNNCAGTTTTTTGACCCGAGGACTCAAAATATCTTATTCAGCACAGACTATGAAACTCATGAGTTTCATTTGCCAAGTGGAGTGAAAAGTTTGAATGTTCAAAAGGCATCTACTGAAAGGATTACCAGCAATGCTACCAGTGATTTAAATATAAAAGTTGATGGGCGT
SCGB.oPoolD	GAAAACAACAAAACTTCTATTACAAGTGACATCGGCATGNNNTTTTTTGACCCGAGGACTCAAAATATCTTATTCAGCACAGACTATGAAACTCATGAGTTTCATTTGCCAAGTGGAGTGAAAAGTTTGAATGTTCAAAAGGCATCTACTGAAAGGATTACCAGCAATGCTACCAGTGATTTAAATATAAAAGTTGATGGGCGT
SCGB.oPoolD	GAAAACAACAAAACTTCTATTACAAGTGACATCGGCATGCAGNNNTTTGACCCGAGGACTCAAAATATCTTATTCAGCACAGACTATGAAACTCATGAGTTTCATTTGCCAAGTGGAGTGAAAAGTTTGAATGTTCAAAAGGCATCTACTGAAAGGATTACCAGCAATGCTACCAGTGATTTAAATATAAAAGTTGATGGGCGT
SCGB.oPoolD	GAAAACAACAAAACTTCTATTACAAGTGACATCGGCATGCAGTTTNNNGACCCGAGGACTCAAAATATCTTATTCAGCACAGACTATGAAACTCATGAGTTTCATTTGCCAAGTGGAGTGAAAAGTTTGAATGTTCAAAAGGCATCTACTGAAAGGATTACCAGCAATGCTACCAGTGATTTAAATATAAAAGTTGATGGGCGT
SCGB.oPoolD	GAAAACAACAAAACTTCTATTACAAGTGACATCGGCATGCAGTTTTTTNNNCCGAGGACTCAAAATATCTTATTCAGCACAGACTATGAAACTCATGAGTTTCATTTGCCAAGTGGAGTGAAAAGTTTGAATGTTCAAAAGGCATCTACTGAAAGGATTACCAGCAATGCTACCAGTGATTTAAATATAAAAGTTGATGGGCGT
SCGB.oPoolD	GAAAACAACAAAACTTCTATTACAAGTGACATCGGCATGCAGTTTTTTGACNNNAGGACTCAAAATATCTTATTCAGCACAGACTATGAAACTCATGAGTTTCATTTGCCAAGTGGAGTGAAAAGTTTGAATGTTCAAAAGGCATCTACTGAAAGGATTACCAGCAATGCTACCAGTGATTTAAATATAAAAGTTGATGGGCGT
SCGB.oPoolD	GAAAACAACAAAACTTCTATTACAAGTGACATCGGCATGCAGTTTTTTGACCCGNNNACTCAAAATATCTTATTCAGCACAGACTATGAAACTCATGAGTTTCATTTGCCAAGTGGAGTGAAAAGTTTGAATGTTCAAAAGGCATCTACTGAAAGGATTACCAGCAATGCTACCAGTGATTTAAATATAAAAGTTGATGGGCGT
SCGB.oPoolD	GAAAACAACAAAACTTCTATTACAAGTGACATCGGCATGCAGTTTTTTGACCCGAGGNNNCAAAATATCTTATTCAGCACAGACTATGAAACTCATGAGTTTCATTTGCCAAGTGGAGTGAAAAGTTTGAATGTTCAAAAGGCATCTACTGAAAGGATTACCAGCAATGCTACCAGTGATTTAAATATAAAAGTTGATGGGCGT
SCGB.oPoolD	GAAAACAACAAAACTTCTATTACAAGTGACATCGGCATGCAGTTTTTTGACCCGAGGACTNNNAATATCTTATTCAGCACAGACTATGAAACTCATGAGTTTCATTTGCCAAGTGGAGTGAAAAGTTTGAATGTTCAAAAGGCATCTACTGAAAGGATTACCAGCAATGCTACCAGTGATTTAAATATAAAAGTTGATGGGCGT
SCGB.oPoolD	GAAAACAACAAAACTTCTATTACAAGTGACATCGGCATGCAGTTTTTTGACCCGAGGACTCAANNNATCTTATTCAGCACAGACTATGAAACTCATGAGTTTCATTTGCCAAGTGGAGTGAAAAGTTTGAATGTTCAAAAGGCATCTACTGAAAGGATTACCAGCAATGCTACCAGTGATTTAAATATAAAAGTTGATGGGCGT
SCGB.oPoolD	GAAAACAACAAAACTTCTATTACAAGTGACATCGGCATGCAGTTTTTTGACCCGAGGACTCAAAATNNNTTATTCAGCACAGACTATGAAACTCATGAGTTTCATTTGCCAAGTGGAGTGAAAAGTTTGAATGTTCAAAAGGCATCTACTGAAAGGATTACCAGCAATGCTACCAGTGATTTAAATATAAAAGTTGATGGGCGT
SCGB.oPoolD	GAAAACAACAAAACTTCTATTACAAGTGACATCGGCATGCAGTTTTTTGACCCGAGGACTCAAAATATCNNNTTCAGCACAGACTATGAAACTCATGAGTTTCATTTGCCAAGTGGAGTGAAAAGTTTGAATGTTCAAAAGGCATCTACTGAAAGGATTACCAGCAATGCTACCAGTGATTTAAATATAAAAGTTGATGGGCGT
SCGB.oPoolD	GAAAACAACAAAACTTCTATTACAAGTGACATCGGCATGCAGTTTTTTGACCCGAGGACTCAAAATATCTTANNNAGCACAGACTATGAAACTCATGAGTTTCATTTGCCAAGTGGAGTGAAAAGTTTGAATGTTCAAAAGGCATCTACTGAAAGGATTACCAGCAATGCTACCAGTGATTTAAATATAAAAGTTGATGGGCGT
SCGB.oPoolD	GAAAACAACAAAACTTCTATTACAAGTGACATCGGCATGCAGTTTTTTGACCCGAGGACTCAAAATATCTTATTCNNNACAGACTATGAAACTCATGAGTTTCATTTGCCAAGTGGAGTGAAAAGTTTGAATGTTCAAAAGGCATCTACTGAAAGGATTACCAGCAATGCTACCAGTGATTTAAATATAAAAGTTGATGGGCGT
SCGB.oPoolD	GAAAACAACAAAACTTCTATTACAAGTGACATCGGCATGCAGTTTTTTGACCCGAGGACTCAAAATATCTTATTCAGCNNNGACTATGAAACTCATGAGTTTCATTTGCCAAGTGGAGTGAAAAGTTTGAATGTTCAAAAGGCATCTACTGAAAGGATTACCAGCAATGCTACCAGTGATTTAAATATAAAAGTTGATGGGCGT
SCGB.oPoolD	GAAAACAACAAAACTTCTATTACAAGTGACATCGGCATGCAGTTTTTTGACCCGAGGACTCAAAATATCTTATTCAGCACANNNTATGAAACTCATGAGTTTCATTTGCCAAGTGGAGTGAAAAGTTTGAATGTTCAAAAGGCATCTACTGAAAGGATTACCAGCAATGCTACCAGTGATTTAAATATAAAAGTTGATGGGCGT
SCGB.oPoolD	GAAAACAACAAAACTTCTATTACAAGTGACATCGGCATGCAGTTTTTTGACCCGAGGACTCAAAATATCTTATTCAGCACAGACNNNGAAACTCATGAGTTTCATTTGCCAAGTGGAGTGAAAAGTTTGAATGTTCAAAAGGCATCTACTGAAAGGATTACCAGCAATGCTACCAGTGATTTAAATATAAAAGTTGATGGGCGT
SCGB.oPoolD	GAAAACAACAAAACTTCTATTACAAGTGACATCGGCATGCAGTTTTTTGACCCGAGGACTCAAAATATCTTATTCAGCACAGACTATNNNACTCATGAGTTTCATTTGCCAAGTGGAGTGAAAAGTTTGAATGTTCAAAAGGCATCTACTGAAAGGATTACCAGCAATGCTACCAGTGATTTAAATATAAAAGTTGATGGGCGT
SCGB.oPoolD	GAAAACAACAAAACTTCTATTACAAGTGACATCGGCATGCAGTTTTTTGACCCGAGGACTCAAAATATCTTATTCAGCACAGACTATGAANNNCATGAGTTTCATTTGCCAAGTGGAGTGAAAAGTTTGAATGTTCAAAAGGCATCTACTGAAAGGATTACCAGCAATGCTACCAGTGATTTAAATATAAAAGTTGATGGGCGT
SCGB.oPoolD	GAAAACAACAAAACTTCTATTACAAGTGACATCGGCATGCAGTTTTTTGACCCGAGGACTCAAAATATCTTATTCAGCACAGACTATGAAACTNNNGAGTTTCATTTGCCAAGTGGAGTGAAAAGTTTGAATGTTCAAAAGGCATCTACTGAAAGGATTACCAGCAATGCTACCAGTGATTTAAATATAAAAGTTGATGGGCGT
SCGB.oPoolD	GAAAACAACAAAACTTCTATTACAAGTGACATCGGCATGCAGTTTTTTGACCCGAGGACTCAAAATATCTTATTCAGCACAGACTATGAAACTCATNNNTTTCATTTGCCAAGTGGAGTGAAAAGTTTGAATGTTCAAAAGGCATCTACTGAAAGGATTACCAGCAATGCTACCAGTGATTTAAATATAAAAGTTGATGGGCGT
SCGB.oPoolD	GAAAACAACAAAACTTCTATTACAAGTGACATCGGCATGCAGTTTTTTGACCCGAGGACTCAAAATATCTTATTCAGCACAGACTATGAAACTCATGAGNNNCATTTGCCAAGTGGAGTGAAAAGTTTGAATGTTCAAAAGGCATCTACTGAAAGGATTACCAGCAATGCTACCAGTGATTTAAATATAAAAGTTGATGGGCGT
SCGB.oPoolD	GAAAACAACAAAACTTCTATTACAAGTGACATCGGCATGCAGTTTTTTGACCCGAGGACTCAAAATATCTTATTCAGCACAGACTATGAAACTCATGAGTTTNNNTTGCCAAGTGGAGTGAAAAGTTTGAATGTTCAAAAGGCATCTACTGAAAGGATTACCAGCAATGCTACCAGTGATTTAAATATAAAAGTTGATGGGCGT
SCGB.oPoolD	GAAAACAACAAAACTTCTATTACAAGTGACATCGGCATGCAGTTTTTTGACCCGAGGACTCAAAATATCTTATTCAGCACAGACTATGAAACTCATGAGTTTCATNNNCCAAGTGGAGTGAAAAGTTTGAATGTTCAAAAGGCATCTACTGAAAGGATTACCAGCAATGCTACCAGTGATTTAAATATAAAAGTTGATGGGCGT
SCGB.oPoolD	GAAAACAACAAAACTTCTATTACAAGTGACATCGGCATGCAGTTTTTTGACCCGAGGACTCAAAATATCTTATTCAGCACAGACTATGAAACTCATGAGTTTCATTTGNNNAGTGGAGTGAAAAGTTTGAATGTTCAAAAGGCATCTACTGAAAGGATTACCAGCAATGCTACCAGTGATTTAAATATAAAAGTTGATGGGCGT
SCGB.oPoolD	GAAAACAACAAAACTTCTATTACAAGTGACATCGGCATGCAGTTTTTTGACCCGAGGACTCAAAATATCTTATTCAGCACAGACTATGAAACTCATGAGTTTCATTTGCCANNNGGAGTGAAAAGTTTGAATGTTCAAAAGGCATCTACTGAAAGGATTACCAGCAATGCTACCAGTGATTTAAATATAAAAGTTGATGGGCGT
SCGB.oPoolD	GAAAACAACAAAACTTCTATTACAAGTGACATCGGCATGCAGTTTTTTGACCCGAGGACTCAAAATATCTTATTCAGCACAGACTATGAAACTCATGAGTTTCATTTGCCAAGTNNNGTGAAAAGTTTGAATGTTCAAAAGGCATCTACTGAAAGGATTACCAGCAATGCTACCAGTGATTTAAATATAAAAGTTGATGGGCGT
SCGB.oPoolD	GAAAACAACAAAACTTCTATTACAAGTGACATCGGCATGCAGTTTTTTGACCCGAGGACTCAAAATATCTTATTCAGCACAGACTATGAAACTCATGAGTTTCATTTGCCAAGTGGANNNAAAAGTTTGAATGTTCAAAAGGCATCTACTGAAAGGATTACCAGCAATGCTACCAGTGATTTAAATATAAAAGTTGATGGGCGT
SCGB.oPoolD	GAAAACAACAAAACTTCTATTACAAGTGACATCGGCATGCAGTTTTTTGACCCGAGGACTCAAAATATCTTATTCAGCACAGACTATGAAACTCATGAGTTTCATTTGCCAAGTGGAGTGNNNAGTTTGAATGTTCAAAAGGCATCTACTGAAAGGATTACCAGCAATGCTACCAGTGATTTAAATATAAAAGTTGATGGGCGT
SCGB.oPoolD	GAAAACAACAAAACTTCTATTACAAGTGACATCGGCATGCAGTTTTTTGACCCGAGGACTCAAAATATCTTATTCAGCACAGACTATGAAACTCATGAGTTTCATTTGCCAAGTGGAGTGAAANNNTTGAATGTTCAAAAGGCATCTACTGAAAGGATTACCAGCAATGCTACCAGTGATTTAAATATAAAAGTTGATGGGCGT
SCGB.oPoolD	GAAAACAACAAAACTTCTATTACAAGTGACATCGGCATGCAGTTTTTTGACCCGAGGACTCAAAATATCTTATTCAGCACAGACTATGAAACTCATGAGTTTCATTTGCCAAGTGGAGTGAAAAGTNNNAATGTTCAAAAGGCATCTACTGAAAGGATTACCAGCAATGCTACCAGTGATTTAAATATAAAAGTTGATGGGCGT
SCGB.oPoolD	GAAAACAACAAAACTTCTATTACAAGTGACATCGGCATGCAGTTTTTTGACCCGAGGACTCAAAATATCTTATTCAGCACAGACTATGAAACTCATGAGTTTCATTTGCCAAGTGGAGTGAAAAGTTTGNNNGTTCAAAAGGCATCTACTGAAAGGATTACCAGCAATGCTACCAGTGATTTAAATATAAAAGTTGATGGGCGT
SCGB.oPoolD	GAAAACAACAAAACTTCTATTACAAGTGACATCGGCATGCAGTTTTTTGACCCGAGGACTCAAAATATCTTATTCAGCACAGACTATGAAACTCATGAGTTTCATTTGCCAAGTGGAGTGAAAAGTTTGAATNNNCAAAAGGCATCTACTGAAAGGATTACCAGCAATGCTACCAGTGATTTAAATATAAAAGTTGATGGGCGT
SCGB.oPoolD	GAAAACAACAAAACTTCTATTACAAGTGACATCGGCATGCAGTTTTTTGACCCGAGGACTCAAAATATCTTATTCAGCACAGACTATGAAACTCATGAGTTTCATTTGCCAAGTGGAGTGAAAAGTTTGAATGTTNNNAAGGCATCTACTGAAAGGATTACCAGCAATGCTACCAGTGATTTAAATATAAAAGTTGATGGGCGT
SCGB.oPoolD	GAAAACAACAAAACTTCTATTACAAGTGACATCGGCATGCAGTTTTTTGACCCGAGGACTCAAAATATCTTATTCAGCACAGACTATGAAACTCATGAGTTTCATTTGCCAAGTGGAGTGAAAAGTTTGAATGTTCAANNNGCATCTACTGAAAGGATTACCAGCAATGCTACCAGTGATTTAAATATAAAAGTTGATGGGCGT
SCGB.oPoolD	GAAAACAACAAAACTTCTATTACAAGTGACATCGGCATGCAGTTTTTTGACCCGAGGACTCAAAATATCTTATTCAGCACAGACTATGAAACTCATGAGTTTCATTTGCCAAGTGGAGTGAAAAGTTTGAATGTTCAAAAGNNNTCTACTGAAAGGATTACCAGCAATGCTACCAGTGATTTAAATATAAAAGTTGATGGGCGT
SCGB.oPoolD	GAAAACAACAAAACTTCTATTACAAGTGACATCGGCATGCAGTTTTTTGACCCGAGGACTCAAAATATCTTATTCAGCACAGACTATGAAACTCATGAGTTTCATTTGCCAAGTGGAGTGAAAAGTTTGAATGTTCAAAAGGCANNNACTGAAAGGATTACCAGCAATGCTACCAGTGATTTAAATATAAAAGTTGATGGGCGT
SCGB.oPoolD	GAAAACAACAAAACTTCTATTACAAGTGACATCGGCATGCAGTTTTTTGACCCGAGGACTCAAAATATCTTATTCAGCACAGACTATGAAACTCATGAGTTTCATTTGCCAAGTGGAGTGAAAAGTTTGAATGTTCAAAAGGCATCTNNNGAAAGGATTACCAGCAATGCTACCAGTGATTTAAATATAAAAGTTGATGGGCGT
SCGB.oPoolD	GAAAACAACAAAACTTCTATTACAAGTGACATCGGCATGCAGTTTTTTGACCCGAGGACTCAAAATATCTTATTCAGCACAGACTATGAAACTCATGAGTTTCATTTGCCAAGTGGAGTGAAAAGTTTGAATGTTCAAAAGGCATCTACTNNNAGGATTACCAGCAATGCTACCAGTGATTTAAATATAAAAGTTGATGGGCGT
SCGB.oPoolD	GAAAACAACAAAACTTCTATTACAAGTGACATCGGCATGCAGTTTTTTGACCCGAGGACTCAAAATATCTTATTCAGCACAGACTATGAAACTCATGAGTTTCATTTGCCAAGTGGAGTGAAAAGTTTGAATGTTCAAAAGGCATCTACTGAANNNATTACCAGCAATGCTACCAGTGATTTAAATATAAAAGTTGATGGGCGT
SCGB.oPoolD	GAAAACAACAAAACTTCTATTACAAGTGACATCGGCATGCAGTTTTTTGACCCGAGGACTCAAAATATCTTATTCAGCACAGACTATGAAACTCATGAGTTTCATTTGCCAAGTGGAGTGAAAAGTTTGAATGTTCAAAAGGCATCTACTGAAAGGNNNACCAGCAATGCTACCAGTGATTTAAATATAAAAGTTGATGGGCGT
SCGB.oPoolD	GAAAACAACAAAACTTCTATTACAAGTGACATCGGCATGCAGTTTTTTGACCCGAGGACTCAAAATATCTTATTCAGCACAGACTATGAAACTCATGAGTTTCATTTGCCAAGTGGAGTGAAAAGTTTGAATGTTCAAAAGGCATCTACTGAAAGGATTNNNAGCAATGCTACCAGTGATTTAAATATAAAAGTTGATGGGCGT
SCGB.oPoolD	GAAAACAACAAAACTTCTATTACAAGTGACATCGGCATGCAGTTTTTTGACCCGAGGACTCAAAATATCTTATTCAGCACAGACTATGAAACTCATGAGTTTCATTTGCCAAGTGGAGTGAAAAGTTTGAATGTTCAAAAGGCATCTACTGAAAGGATTACCNNNAATGCTACCAGTGATTTAAATATAAAAGTTGATGGGCGT
SCGB.oPoolD	GAAAACAACAAAACTTCTATTACAAGTGACATCGGCATGCAGTTTTTTGACCCGAGGACTCAAAATATCTTATTCAGCACAGACTATGAAACTCATGAGTTTCATTTGCCAAGTGGAGTGAAAAGTTTGAATGTTCAAAAGGCATCTACTGAAAGGATTACCAGCNNNGCTACCAGTGATTTAAATATAAAAGTTGATGGGCGT
SCGB.oPoolD	GAAAACAACAAAACTTCTATTACAAGTGACATCGGCATGCAGTTTTTTGACCCGAGGACTCAAAATATCTTATTCAGCACAGACTATGAAACTCATGAGTTTCATTTGCCAAGTGGAGTGAAAAGTTTGAATGTTCAAAAGGCATCTACTGAAAGGATTACCAGCAATNNNACCAGTGATTTAAATATAAAAGTTGATGGGCGT
SCGB.oPoolD	GAAAACAACAAAACTTCTATTACAAGTGACATCGGCATGCAGTTTTTTGACCCGAGGACTCAAAATATCTTATTCAGCACAGACTATGAAACTCATGAGTTTCATTTGCCAAGTGGAGTGAAAAGTTTGAATGTTCAAAAGGCATCTACTGAAAGGATTACCAGCAATGCTNNNAGTGATTTAAATATAAAAGTTGATGGGCGT
SCGB.oPoolD	GAAAACAACAAAACTTCTATTACAAGTGACATCGGCATGCAGTTTTTTGACCCGAGGACTCAAAATATCTTATTCAGCACAGACTATGAAACTCATGAGTTTCATTTGCCAAGTGGAGTGAAAAGTTTGAATGTTCAAAAGGCATCTACTGAAAGGATTACCAGCAATGCTACCNNNGATTTAAATATAAAAGTTGATGGGCGT
SCGB.oPoolD	GAAAACAACAAAACTTCTATTACAAGTGACATCGGCATGCAGTTTTTTGACCCGAGGACTCAAAATATCTTATTCAGCACAGACTATGAAACTCATGAGTTTCATTTGCCAAGTGGAGTGAAAAGTTTGAATGTTCAAAAGGCATCTACTGAAAGGATTACCAGCAATGCTACCAGTNNNTTAAATATAAAAGTTGATGGGCGT
SCGB.oPoolD	GAAAACAACAAAACTTCTATTACAAGTGACATCGGCATGCAGTTTTTTGACCCGAGGACTCAAAATATCTTATTCAGCACAGACTATGAAACTCATGAGTTTCATTTGCCAAGTGGAGTGAAAAGTTTGAATGTTCAAAAGGCATCTACTGAAAGGATTACCAGCAATGCTACCAGTGATNNNAATATAAAAGTTGATGGGCGT
SCGB.oPoolE	AGCAATGCTACCAGTGATTTANNNATAAAAGTTGATGGGCGTGCTATTGTGCGTGGAAATGAAGGTGTATTCATTATGGGCAAAACCATTGAATTTCACATGGGTGGTAATATGGAGTTAAAGGCGGAAAACAGTATCATCCTAAATGGATCTGTGATGGTCAGCACCACCCGCCTACCCAGTTCCTCCAGTGGAGACCAGTTG
SCGB.oPoolE	AGCAATGCTACCAGTGATTTAAATNNNAAAGTTGATGGGCGTGCTATTGTGCGTGGAAATGAAGGTGTATTCATTATGGGCAAAACCATTGAATTTCACATGGGTGGTAATATGGAGTTAAAGGCGGAAAACAGTATCATCCTAAATGGATCTGTGATGGTCAGCACCACCCGCCTACCCAGTTCCTCCAGTGGAGACCAGTTG
SCGB.oPoolE	AGCAATGCTACCAGTGATTTAAATATANNNGTTGATGGGCGTGCTATTGTGCGTGGAAATGAAGGTGTATTCATTATGGGCAAAACCATTGAATTTCACATGGGTGGTAATATGGAGTTAAAGGCGGAAAACAGTATCATCCTAAATGGATCTGTGATGGTCAGCACCACCCGCCTACCCAGTTCCTCCAGTGGAGACCAGTTG
SCGB.oPoolE	AGCAATGCTACCAGTGATTTAAATATAAAANNNGATGGGCGTGCTATTGTGCGTGGAAATGAAGGTGTATTCATTATGGGCAAAACCATTGAATTTCACATGGGTGGTAATATGGAGTTAAAGGCGGAAAACAGTATCATCCTAAATGGATCTGTGATGGTCAGCACCACCCGCCTACCCAGTTCCTCCAGTGGAGACCAGTTG
SCGB.oPoolE	AGCAATGCTACCAGTGATTTAAATATAAAAGTTNNNGGGCGTGCTATTGTGCGTGGAAATGAAGGTGTATTCATTATGGGCAAAACCATTGAATTTCACATGGGTGGTAATATGGAGTTAAAGGCGGAAAACAGTATCATCCTAAATGGATCTGTGATGGTCAGCACCACCCGCCTACCCAGTTCCTCCAGTGGAGACCAGTTG
SCGB.oPoolE	AGCAATGCTACCAGTGATTTAAATATAAAAGTTGATNNNCGTGCTATTGTGCGTGGAAATGAAGGTGTATTCATTATGGGCAAAACCATTGAATTTCACATGGGTGGTAATATGGAGTTAAAGGCGGAAAACAGTATCATCCTAAATGGATCTGTGATGGTCAGCACCACCCGCCTACCCAGTTCCTCCAGTGGAGACCAGTTG
SCGB.oPoolE	AGCAATGCTACCAGTGATTTAAATATAAAAGTTGATGGGNNNGCTATTGTGCGTGGAAATGAAGGTGTATTCATTATGGGCAAAACCATTGAATTTCACATGGGTGGTAATATGGAGTTAAAGGCGGAAAACAGTATCATCCTAAATGGATCTGTGATGGTCAGCACCACCCGCCTACCCAGTTCCTCCAGTGGAGACCAGTTG
SCGB.oPoolE	AGCAATGCTACCAGTGATTTAAATATAAAAGTTGATGGGCGTNNNATTGTGCGTGGAAATGAAGGTGTATTCATTATGGGCAAAACCATTGAATTTCACATGGGTGGTAATATGGAGTTAAAGGCGGAAAACAGTATCATCCTAAATGGATCTGTGATGGTCAGCACCACCCGCCTACCCAGTTCCTCCAGTGGAGACCAGTTG
SCGB.oPoolE	AGCAATGCTACCAGTGATTTAAATATAAAAGTTGATGGGCGTGCTNNNGTGCGTGGAAATGAAGGTGTATTCATTATGGGCAAAACCATTGAATTTCACATGGGTGGTAATATGGAGTTAAAGGCGGAAAACAGTATCATCCTAAATGGATCTGTGATGGTCAGCACCACCCGCCTACCCAGTTCCTCCAGTGGAGACCAGTTG
SCGB.oPoolE	AGCAATGCTACCAGTGATTTAAATATAAAAGTTGATGGGCGTGCTATTNNNCGTGGAAATGAAGGTGTATTCATTATGGGCAAAACCATTGAATTTCACATGGGTGGTAATATGGAGTTAAAGGCGGAAAACAGTATCATCCTAAATGGATCTGTGATGGTCAGCACCACCCGCCTACCCAGTTCCTCCAGTGGAGACCAGTTG
SCGB.oPoolE	AGCAATGCTACCAGTGATTTAAATATAAAAGTTGATGGGCGTGCTATTGTGNNNGGAAATGAAGGTGTATTCATTATGGGCAAAACCATTGAATTTCACATGGGTGGTAATATGGAGTTAAAGGCGGAAAACAGTATCATCCTAAATGGATCTGTGATGGTCAGCACCACCCGCCTACCCAGTTCCTCCAGTGGAGACCAGTTG
SCGB.oPoolE	AGCAATGCTACCAGTGATTTAAATATAAAAGTTGATGGGCGTGCTATTGTGCGTNNNAATGAAGGTGTATTCATTATGGGCAAAACCATTGAATTTCACATGGGTGGTAATATGGAGTTAAAGGCGGAAAACAGTATCATCCTAAATGGATCTGTGATGGTCAGCACCACCCGCCTACCCAGTTCCTCCAGTGGAGACCAGTTG
SCGB.oPoolE	AGCAATGCTACCAGTGATTTAAATATAAAAGTTGATGGGCGTGCTATTGTGCGTGGANNNGAAGGTGTATTCATTATGGGCAAAACCATTGAATTTCACATGGGTGGTAATATGGAGTTAAAGGCGGAAAACAGTATCATCCTAAATGGATCTGTGATGGTCAGCACCACCCGCCTACCCAGTTCCTCCAGTGGAGACCAGTTG
SCGB.oPoolE	AGCAATGCTACCAGTGATTTAAATATAAAAGTTGATGGGCGTGCTATTGTGCGTGGAAATNNNGGTGTATTCATTATGGGCAAAACCATTGAATTTCACATGGGTGGTAATATGGAGTTAAAGGCGGAAAACAGTATCATCCTAAATGGATCTGTGATGGTCAGCACCACCCGCCTACCCAGTTCCTCCAGTGGAGACCAGTTG
SCGB.oPoolE	AGCAATGCTACCAGTGATTTAAATATAAAAGTTGATGGGCGTGCTATTGTGCGTGGAAATGAANNNGTATTCATTATGGGCAAAACCATTGAATTTCACATGGGTGGTAATATGGAGTTAAAGGCGGAAAACAGTATCATCCTAAATGGATCTGTGATGGTCAGCACCACCCGCCTACCCAGTTCCTCCAGTGGAGACCAGTTG
SCGB.oPoolE	AGCAATGCTACCAGTGATTTAAATATAAAAGTTGATGGGCGTGCTATTGTGCGTGGAAATGAAGGTNNNTTCATTATGGGCAAAACCATTGAATTTCACATGGGTGGTAATATGGAGTTAAAGGCGGAAAACAGTATCATCCTAAATGGATCTGTGATGGTCAGCACCACCCGCCTACCCAGTTCCTCCAGTGGAGACCAGTTG
SCGB.oPoolE	AGCAATGCTACCAGTGATTTAAATATAAAAGTTGATGGGCGTGCTATTGTGCGTGGAAATGAAGGTGTANNNATTATGGGCAAAACCATTGAATTTCACATGGGTGGTAATATGGAGTTAAAGGCGGAAAACAGTATCATCCTAAATGGATCTGTGATGGTCAGCACCACCCGCCTACCCAGTTCCTCCAGTGGAGACCAGTTG
SCGB.oPoolE	AGCAATGCTACCAGTGATTTAAATATAAAAGTTGATGGGCGTGCTATTGTGCGTGGAAATGAAGGTGTATTCNNNATGGGCAAAACCATTGAATTTCACATGGGTGGTAATATGGAGTTAAAGGCGGAAAACAGTATCATCCTAAATGGATCTGTGATGGTCAGCACCACCCGCCTACCCAGTTCCTCCAGTGGAGACCAGTTG
SCGB.oPoolE	AGCAATGCTACCAGTGATTTAAATATAAAAGTTGATGGGCGTGCTATTGTGCGTGGAAATGAAGGTGTATTCATTNNNGGCAAAACCATTGAATTTCACATGGGTGGTAATATGGAGTTAAAGGCGGAAAACAGTATCATCCTAAATGGATCTGTGATGGTCAGCACCACCCGCCTACCCAGTTCCTCCAGTGGAGACCAGTTG
SCGB.oPoolE	AGCAATGCTACCAGTGATTTAAATATAAAAGTTGATGGGCGTGCTATTGTGCGTGGAAATGAAGGTGTATTCATTATGNNNAAAACCATTGAATTTCACATGGGTGGTAATATGGAGTTAAAGGCGGAAAACAGTATCATCCTAAATGGATCTGTGATGGTCAGCACCACCCGCCTACCCAGTTCCTCCAGTGGAGACCAGTTG
SCGB.oPoolE	AGCAATGCTACCAGTGATTTAAATATAAAAGTTGATGGGCGTGCTATTGTGCGTGGAAATGAAGGTGTATTCATTATGGGCNNNACCATTGAATTTCACATGGGTGGTAATATGGAGTTAAAGGCGGAAAACAGTATCATCCTAAATGGATCTGTGATGGTCAGCACCACCCGCCTACCCAGTTCCTCCAGTGGAGACCAGTTG
SCGB.oPoolE	AGCAATGCTACCAGTGATTTAAATATAAAAGTTGATGGGCGTGCTATTGTGCGTGGAAATGAAGGTGTATTCATTATGGGCAAANNNATTGAATTTCACATGGGTGGTAATATGGAGTTAAAGGCGGAAAACAGTATCATCCTAAATGGATCTGTGATGGTCAGCACCACCCGCCTACCCAGTTCCTCCAGTGGAGACCAGTTG
SCGB.oPoolE	AGCAATGCTACCAGTGATTTAAATATAAAAGTTGATGGGCGTGCTATTGTGCGTGGAAATGAAGGTGTATTCATTATGGGCAAAACCNNNGAATTTCACATGGGTGGTAATATGGAGTTAAAGGCGGAAAACAGTATCATCCTAAATGGATCTGTGATGGTCAGCACCACCCGCCTACCCAGTTCCTCCAGTGGAGACCAGTTG
SCGB.oPoolE	AGCAATGCTACCAGTGATTTAAATATAAAAGTTGATGGGCGTGCTATTGTGCGTGGAAATGAAGGTGTATTCATTATGGGCAAAACCATTNNNTTTCACATGGGTGGTAATATGGAGTTAAAGGCGGAAAACAGTATCATCCTAAATGGATCTGTGATGGTCAGCACCACCCGCCTACCCAGTTCCTCCAGTGGAGACCAGTTG
SCGB.oPoolE	AGCAATGCTACCAGTGATTTAAATATAAAAGTTGATGGGCGTGCTATTGTGCGTGGAAATGAAGGTGTATTCATTATGGGCAAAACCATTGAANNNCACATGGGTGGTAATATGGAGTTAAAGGCGGAAAACAGTATCATCCTAAATGGATCTGTGATGGTCAGCACCACCCGCCTACCCAGTTCCTCCAGTGGAGACCAGTTG
SCGB.oPoolE	AGCAATGCTACCAGTGATTTAAATATAAAAGTTGATGGGCGTGCTATTGTGCGTGGAAATGAAGGTGTATTCATTATGGGCAAAACCATTGAATTTNNNATGGGTGGTAATATGGAGTTAAAGGCGGAAAACAGTATCATCCTAAATGGATCTGTGATGGTCAGCACCACCCGCCTACCCAGTTCCTCCAGTGGAGACCAGTTG
SCGB.oPoolE	AGCAATGCTACCAGTGATTTAAATATAAAAGTTGATGGGCGTGCTATTGTGCGTGGAAATGAAGGTGTATTCATTATGGGCAAAACCATTGAATTTCACNNNGGTGGTAATATGGAGTTAAAGGCGGAAAACAGTATCATCCTAAATGGATCTGTGATGGTCAGCACCACCCGCCTACCCAGTTCCTCCAGTGGAGACCAGTTG
SCGB.oPoolE	AGCAATGCTACCAGTGATTTAAATATAAAAGTTGATGGGCGTGCTATTGTGCGTGGAAATGAAGGTGTATTCATTATGGGCAAAACCATTGAATTTCACATGNNNGGTAATATGGAGTTAAAGGCGGAAAACAGTATCATCCTAAATGGATCTGTGATGGTCAGCACCACCCGCCTACCCAGTTCCTCCAGTGGAGACCAGTTG
SCGB.oPoolE	AGCAATGCTACCAGTGATTTAAATATAAAAGTTGATGGGCGTGCTATTGTGCGTGGAAATGAAGGTGTATTCATTATGGGCAAAACCATTGAATTTCACATGGGTNNNAATATGGAGTTAAAGGCGGAAAACAGTATCATCCTAAATGGATCTGTGATGGTCAGCACCACCCGCCTACCCAGTTCCTCCAGTGGAGACCAGTTG
SCGB.oPoolE	AGCAATGCTACCAGTGATTTAAATATAAAAGTTGATGGGCGTGCTATTGTGCGTGGAAATGAAGGTGTATTCATTATGGGCAAAACCATTGAATTTCACATGGGTGGTNNNATGGAGTTAAAGGCGGAAAACAGTATCATCCTAAATGGATCTGTGATGGTCAGCACCACCCGCCTACCCAGTTCCTCCAGTGGAGACCAGTTG
SCGB.oPoolE	AGCAATGCTACCAGTGATTTAAATATAAAAGTTGATGGGCGTGCTATTGTGCGTGGAAATGAAGGTGTATTCATTATGGGCAAAACCATTGAATTTCACATGGGTGGTAATNNNGAGTTAAAGGCGGAAAACAGTATCATCCTAAATGGATCTGTGATGGTCAGCACCACCCGCCTACCCAGTTCCTCCAGTGGAGACCAGTTG
SCGB.oPoolE	AGCAATGCTACCAGTGATTTAAATATAAAAGTTGATGGGCGTGCTATTGTGCGTGGAAATGAAGGTGTATTCATTATGGGCAAAACCATTGAATTTCACATGGGTGGTAATATGNNNTTAAAGGCGGAAAACAGTATCATCCTAAATGGATCTGTGATGGTCAGCACCACCCGCCTACCCAGTTCCTCCAGTGGAGACCAGTTG
SCGB.oPoolE	AGCAATGCTACCAGTGATTTAAATATAAAAGTTGATGGGCGTGCTATTGTGCGTGGAAATGAAGGTGTATTCATTATGGGCAAAACCATTGAATTTCACATGGGTGGTAATATGGAGNNNAAGGCGGAAAACAGTATCATCCTAAATGGATCTGTGATGGTCAGCACCACCCGCCTACCCAGTTCCTCCAGTGGAGACCAGTTG
SCGB.oPoolE	AGCAATGCTACCAGTGATTTAAATATAAAAGTTGATGGGCGTGCTATTGTGCGTGGAAATGAAGGTGTATTCATTATGGGCAAAACCATTGAATTTCACATGGGTGGTAATATGGAGTTANNNGCGGAAAACAGTATCATCCTAAATGGATCTGTGATGGTCAGCACCACCCGCCTACCCAGTTCCTCCAGTGGAGACCAGTTG
SCGB.oPoolE	AGCAATGCTACCAGTGATTTAAATATAAAAGTTGATGGGCGTGCTATTGTGCGTGGAAATGAAGGTGTATTCATTATGGGCAAAACCATTGAATTTCACATGGGTGGTAATATGGAGTTAAAGNNNGAAAACAGTATCATCCTAAATGGATCTGTGATGGTCAGCACCACCCGCCTACCCAGTTCCTCCAGTGGAGACCAGTTG
SCGB.oPoolE	AGCAATGCTACCAGTGATTTAAATATAAAAGTTGATGGGCGTGCTATTGTGCGTGGAAATGAAGGTGTATTCATTATGGGCAAAACCATTGAATTTCACATGGGTGGTAATATGGAGTTAAAGGCGNNNAACAGTATCATCCTAAATGGATCTGTGATGGTCAGCACCACCCGCCTACCCAGTTCCTCCAGTGGAGACCAGTTG
SCGB.oPoolE	AGCAATGCTACCAGTGATTTAAATATAAAAGTTGATGGGCGTGCTATTGTGCGTGGAAATGAAGGTGTATTCATTATGGGCAAAACCATTGAATTTCACATGGGTGGTAATATGGAGTTAAAGGCGGAANNNAGTATCATCCTAAATGGATCTGTGATGGTCAGCACCACCCGCCTACCCAGTTCCTCCAGTGGAGACCAGTTG
SCGB.oPoolE	AGCAATGCTACCAGTGATTTAAATATAAAAGTTGATGGGCGTGCTATTGTGCGTGGAAATGAAGGTGTATTCATTATGGGCAAAACCATTGAATTTCACATGGGTGGTAATATGGAGTTAAAGGCGGAAAACNNNATCATCCTAAATGGATCTGTGATGGTCAGCACCACCCGCCTACCCAGTTCCTCCAGTGGAGACCAGTTG
SCGB.oPoolE	AGCAATGCTACCAGTGATTTAAATATAAAAGTTGATGGGCGTGCTATTGTGCGTGGAAATGAAGGTGTATTCATTATGGGCAAAACCATTGAATTTCACATGGGTGGTAATATGGAGTTAAAGGCGGAAAACAGTNNNATCCTAAATGGATCTGTGATGGTCAGCACCACCCGCCTACCCAGTTCCTCCAGTGGAGACCAGTTG
SCGB.oPoolE	AGCAATGCTACCAGTGATTTAAATATAAAAGTTGATGGGCGTGCTATTGTGCGTGGAAATGAAGGTGTATTCATTATGGGCAAAACCATTGAATTTCACATGGGTGGTAATATGGAGTTAAAGGCGGAAAACAGTATCNNNCTAAATGGATCTGTGATGGTCAGCACCACCCGCCTACCCAGTTCCTCCAGTGGAGACCAGTTG
SCGB.oPoolE	AGCAATGCTACCAGTGATTTAAATATAAAAGTTGATGGGCGTGCTATTGTGCGTGGAAATGAAGGTGTATTCATTATGGGCAAAACCATTGAATTTCACATGGGTGGTAATATGGAGTTAAAGGCGGAAAACAGTATCATCNNNAATGGATCTGTGATGGTCAGCACCACCCGCCTACCCAGTTCCTCCAGTGGAGACCAGTTG
SCGB.oPoolE	AGCAATGCTACCAGTGATTTAAATATAAAAGTTGATGGGCGTGCTATTGTGCGTGGAAATGAAGGTGTATTCATTATGGGCAAAACCATTGAATTTCACATGGGTGGTAATATGGAGTTAAAGGCGGAAAACAGTATCATCCTANNNGGATCTGTGATGGTCAGCACCACCCGCCTACCCAGTTCCTCCAGTGGAGACCAGTTG
SCGB.oPoolE	AGCAATGCTACCAGTGATTTAAATATAAAAGTTGATGGGCGTGCTATTGTGCGTGGAAATGAAGGTGTATTCATTATGGGCAAAACCATTGAATTTCACATGGGTGGTAATATGGAGTTAAAGGCGGAAAACAGTATCATCCTAAATNNNTCTGTGATGGTCAGCACCACCCGCCTACCCAGTTCCTCCAGTGGAGACCAGTTG
SCGB.oPoolE	AGCAATGCTACCAGTGATTTAAATATAAAAGTTGATGGGCGTGCTATTGTGCGTGGAAATGAAGGTGTATTCATTATGGGCAAAACCATTGAATTTCACATGGGTGGTAATATGGAGTTAAAGGCGGAAAACAGTATCATCCTAAATGGANNNGTGATGGTCAGCACCACCCGCCTACCCAGTTCCTCCAGTGGAGACCAGTTG
SCGB.oPoolE	AGCAATGCTACCAGTGATTTAAATATAAAAGTTGATGGGCGTGCTATTGTGCGTGGAAATGAAGGTGTATTCATTATGGGCAAAACCATTGAATTTCACATGGGTGGTAATATGGAGTTAAAGGCGGAAAACAGTATCATCCTAAATGGATCTNNNATGGTCAGCACCACCCGCCTACCCAGTTCCTCCAGTGGAGACCAGTTG
SCGB.oPoolE	AGCAATGCTACCAGTGATTTAAATATAAAAGTTGATGGGCGTGCTATTGTGCGTGGAAATGAAGGTGTATTCATTATGGGCAAAACCATTGAATTTCACATGGGTGGTAATATGGAGTTAAAGGCGGAAAACAGTATCATCCTAAATGGATCTGTGNNNGTCAGCACCACCCGCCTACCCAGTTCCTCCAGTGGAGACCAGTTG
SCGB.oPoolE	AGCAATGCTACCAGTGATTTAAATATAAAAGTTGATGGGCGTGCTATTGTGCGTGGAAATGAAGGTGTATTCATTATGGGCAAAACCATTGAATTTCACATGGGTGGTAATATGGAGTTAAAGGCGGAAAACAGTATCATCCTAAATGGATCTGTGATGNNNAGCACCACCCGCCTACCCAGTTCCTCCAGTGGAGACCAGTTG
SCGB.oPoolE	AGCAATGCTACCAGTGATTTAAATATAAAAGTTGATGGGCGTGCTATTGTGCGTGGAAATGAAGGTGTATTCATTATGGGCAAAACCATTGAATTTCACATGGGTGGTAATATGGAGTTAAAGGCGGAAAACAGTATCATCCTAAATGGATCTGTGATGGTCNNNACCACCCGCCTACCCAGTTCCTCCAGTGGAGACCAGTTG
SCGB.oPoolE	AGCAATGCTACCAGTGATTTAAATATAAAAGTTGATGGGCGTGCTATTGTGCGTGGAAATGAAGGTGTATTCATTATGGGCAAAACCATTGAATTTCACATGGGTGGTAATATGGAGTTAAAGGCGGAAAACAGTATCATCCTAAATGGATCTGTGATGGTCAGCNNNACCCGCCTACCCAGTTCCTCCAGTGGAGACCAGTTG
SCGB.oPoolE	AGCAATGCTACCAGTGATTTAAATATAAAAGTTGATGGGCGTGCTATTGTGCGTGGAAATGAAGGTGTATTCATTATGGGCAAAACCATTGAATTTCACATGGGTGGTAATATGGAGTTAAAGGCGGAAAACAGTATCATCCTAAATGGATCTGTGATGGTCAGCACCNNNCGCCTACCCAGTTCCTCCAGTGGAGACCAGTTG
SCGB.oPoolE	AGCAATGCTACCAGTGATTTAAATATAAAAGTTGATGGGCGTGCTATTGTGCGTGGAAATGAAGGTGTATTCATTATGGGCAAAACCATTGAATTTCACATGGGTGGTAATATGGAGTTAAAGGCGGAAAACAGTATCATCCTAAATGGATCTGTGATGGTCAGCACCACCNNNCTACCCAGTTCCTCCAGTGGAGACCAGTTG
SCGB.oPoolE	AGCAATGCTACCAGTGATTTAAATATAAAAGTTGATGGGCGTGCTATTGTGCGTGGAAATGAAGGTGTATTCATTATGGGCAAAACCATTGAATTTCACATGGGTGGTAATATGGAGTTAAAGGCGGAAAACAGTATCATCCTAAATGGATCTGTGATGGTCAGCACCACCCGCNNNCCCAGTTCCTCCAGTGGAGACCAGTTG
SCGB.oPoolE	AGCAATGCTACCAGTGATTTAAATATAAAAGTTGATGGGCGTGCTATTGTGCGTGGAAATGAAGGTGTATTCATTATGGGCAAAACCATTGAATTTCACATGGGTGGTAATATGGAGTTAAAGGCGGAAAACAGTATCATCCTAAATGGATCTGTGATGGTCAGCACCACCCGCCTANNNAGTTCCTCCAGTGGAGACCAGTTG
SCGB.oPoolE	AGCAATGCTACCAGTGATTTAAATATAAAAGTTGATGGGCGTGCTATTGTGCGTGGAAATGAAGGTGTATTCATTATGGGCAAAACCATTGAATTTCACATGGGTGGTAATATGGAGTTAAAGGCGGAAAACAGTATCATCCTAAATGGATCTGTGATGGTCAGCACCACCCGCCTACCCNNNTCCTCCAGTGGAGACCAGTTG
SCGB.oPoolF	agcaccacccgcctacccagtNNNtccagtggagaccagttgggtagtggtgactgggtacgctacaagctctgcatgtgtgctgatgggacgctcttcaaggtgcaagtaaccagccagaacatgggctgccaaatctcagacaacccctgtggaaacactcattacccttacgacgtgcccgactacgcctaataaagcggc
SCGB.oPoolF	agcaccacccgcctacccagttccNNNagtggagaccagttgggtagtggtgactgggtacgctacaagctctgcatgtgtgctgatgggacgctcttcaaggtgcaagtaaccagccagaacatgggctgccaaatctcagacaacccctgtggaaacactcattacccttacgacgtgcccgactacgcctaataaagcggc
SCGB.oPoolF	agcaccacccgcctacccagttcctccNNNggagaccagttgggtagtggtgactgggtacgctacaagctctgcatgtgtgctgatgggacgctcttcaaggtgcaagtaaccagccagaacatgggctgccaaatctcagacaacccctgtggaaacactcattacccttacgacgtgcccgactacgcctaataaagcggc
SCGB.oPoolF	agcaccacccgcctacccagttcctccagtNNNgaccagttgggtagtggtgactgggtacgctacaagctctgcatgtgtgctgatgggacgctcttcaaggtgcaagtaaccagccagaacatgggctgccaaatctcagacaacccctgtggaaacactcattacccttacgacgtgcccgactacgcctaataaagcggc
SCGB.oPoolF	agcaccacccgcctacccagttcctccagtggaNNNcagttgggtagtggtgactgggtacgctacaagctctgcatgtgtgctgatgggacgctcttcaaggtgcaagtaaccagccagaacatgggctgccaaatctcagacaacccctgtggaaacactcattacccttacgacgtgcccgactacgcctaataaagcggc
SCGB.oPoolF	agcaccacccgcctacccagttcctccagtggagacNNNttgggtagtggtgactgggtacgctacaagctctgcatgtgtgctgatgggacgctcttcaaggtgcaagtaaccagccagaacatgggctgccaaatctcagacaacccctgtggaaacactcattacccttacgacgtgcccgactacgcctaataaagcggc
SCGB.oPoolF	agcaccacccgcctacccagttcctccagtggagaccagNNNggtagtggtgactgggtacgctacaagctctgcatgtgtgctgatgggacgctcttcaaggtgcaagtaaccagccagaacatgggctgccaaatctcagacaacccctgtggaaacactcattacccttacgacgtgcccgactacgcctaataaagcggc
SCGB.oPoolF	agcaccacccgcctacccagttcctccagtggagaccagttgNNNagtggtgactgggtacgctacaagctctgcatgtgtgctgatgggacgctcttcaaggtgcaagtaaccagccagaacatgggctgccaaatctcagacaacccctgtggaaacactcattacccttacgacgtgcccgactacgcctaataaagcggc
SCGB.oPoolF	agcaccacccgcctacccagttcctccagtggagaccagttgggtNNNggtgactgggtacgctacaagctctgcatgtgtgctgatgggacgctcttcaaggtgcaagtaaccagccagaacatgggctgccaaatctcagacaacccctgtggaaacactcattacccttacgacgtgcccgactacgcctaataaagcggc
SCGB.oPoolF	agcaccacccgcctacccagttcctccagtggagaccagttgggtagtNNNgactgggtacgctacaagctctgcatgtgtgctgatgggacgctcttcaaggtgcaagtaaccagccagaacatgggctgccaaatctcagacaacccctgtggaaacactcattacccttacgacgtgcccgactacgcctaataaagcggc
SCGB.oPoolF	agcaccacccgcctacccagttcctccagtggagaccagttgggtagtggtNNNtgggtacgctacaagctctgcatgtgtgctgatgggacgctcttcaaggtgcaagtaaccagccagaacatgggctgccaaatctcagacaacccctgtggaaacactcattacccttacgacgtgcccgactacgcctaataaagcggc
SCGB.oPoolF	agcaccacccgcctacccagttcctccagtggagaccagttgggtagtggtgacNNNgtacgctacaagctctgcatgtgtgctgatgggacgctcttcaaggtgcaagtaaccagccagaacatgggctgccaaatctcagacaacccctgtggaaacactcattacccttacgacgtgcccgactacgcctaataaagcggc
SCGB.oPoolF	agcaccacccgcctacccagttcctccagtggagaccagttgggtagtggtgactggNNNcgctacaagctctgcatgtgtgctgatgggacgctcttcaaggtgcaagtaaccagccagaacatgggctgccaaatctcagacaacccctgtggaaacactcattacccttacgacgtgcccgactacgcctaataaagcggc
SCGB.oPoolF	agcaccacccgcctacccagttcctccagtggagaccagttgggtagtggtgactgggtaNNNtacaagctctgcatgtgtgctgatgggacgctcttcaaggtgcaagtaaccagccagaacatgggctgccaaatctcagacaacccctgtggaaacactcattacccttacgacgtgcccgactacgcctaataaagcggc
SCGB.oPoolF	agcaccacccgcctacccagttcctccagtggagaccagttgggtagtggtgactgggtacgcNNNaagctctgcatgtgtgctgatgggacgctcttcaaggtgcaagtaaccagccagaacatgggctgccaaatctcagacaacccctgtggaaacactcattacccttacgacgtgcccgactacgcctaataaagcggc
SCGB.oPoolF	agcaccacccgcctacccagttcctccagtggagaccagttgggtagtggtgactgggtacgctacNNNctctgcatgtgtgctgatgggacgctcttcaaggtgcaagtaaccagccagaacatgggctgccaaatctcagacaacccctgtggaaacactcattacccttacgacgtgcccgactacgcctaataaagcggc
SCGB.oPoolF	agcaccacccgcctacccagttcctccagtggagaccagttgggtagtggtgactgggtacgctacaagNNNtgcatgtgtgctgatgggacgctcttcaaggtgcaagtaaccagccagaacatgggctgccaaatctcagacaacccctgtggaaacactcattacccttacgacgtgcccgactacgcctaataaagcggc
SCGB.oPoolF	agcaccacccgcctacccagttcctccagtggagaccagttgggtagtggtgactgggtacgctacaagctcNNNatgtgtgctgatgggacgctcttcaaggtgcaagtaaccagccagaacatgggctgccaaatctcagacaacccctgtggaaacactcattacccttacgacgtgcccgactacgcctaataaagcggc
SCGB.oPoolF	agcaccacccgcctacccagttcctccagtggagaccagttgggtagtggtgactgggtacgctacaagctctgcNNNtgtgctgatgggacgctcttcaaggtgcaagtaaccagccagaacatgggctgccaaatctcagacaacccctgtggaaacactcattacccttacgacgtgcccgactacgcctaataaagcggc
SCGB.oPoolF	agcaccacccgcctacccagttcctccagtggagaccagttgggtagtggtgactgggtacgctacaagctctgcatgNNNgctgatgggacgctcttcaaggtgcaagtaaccagccagaacatgggctgccaaatctcagacaacccctgtggaaacactcattacccttacgacgtgcccgactacgcctaataaagcggc
SCGB.oPoolF	agcaccacccgcctacccagttcctccagtggagaccagttgggtagtggtgactgggtacgctacaagctctgcatgtgtNNNgatgggacgctcttcaaggtgcaagtaaccagccagaacatgggctgccaaatctcagacaacccctgtggaaacactcattacccttacgacgtgcccgactacgcctaataaagcggc
SCGB.oPoolF	agcaccacccgcctacccagttcctccagtggagaccagttgggtagtggtgactgggtacgctacaagctctgcatgtgtgctNNNgggacgctcttcaaggtgcaagtaaccagccagaacatgggctgccaaatctcagacaacccctgtggaaacactcattacccttacgacgtgcccgactacgcctaataaagcggc
SCGB.oPoolF	agcaccacccgcctacccagttcctccagtggagaccagttgggtagtggtgactgggtacgctacaagctctgcatgtgtgctgatNNNacgctcttcaaggtgcaagtaaccagccagaacatgggctgccaaatctcagacaacccctgtggaaacactcattacccttacgacgtgcccgactacgcctaataaagcggc
SCGB.oPoolF	agcaccacccgcctacccagttcctccagtggagaccagttgggtagtggtgactgggtacgctacaagctctgcatgtgtgctgatgggNNNctcttcaaggtgcaagtaaccagccagaacatgggctgccaaatctcagacaacccctgtggaaacactcattacccttacgacgtgcccgactacgcctaataaagcggc
SCGB.oPoolF	agcaccacccgcctacccagttcctccagtggagaccagttgggtagtggtgactgggtacgctacaagctctgcatgtgtgctgatgggacgNNNttcaaggtgcaagtaaccagccagaacatgggctgccaaatctcagacaacccctgtggaaacactcattacccttacgacgtgcccgactacgcctaataaagcggc
SCGB.oPoolF	agcaccacccgcctacccagttcctccagtggagaccagttgggtagtggtgactgggtacgctacaagctctgcatgtgtgctgatgggacgctcNNNaaggtgcaagtaaccagccagaacatgggctgccaaatctcagacaacccctgtggaaacactcattacccttacgacgtgcccgactacgcctaataaagcggc
SCGB.oPoolF	agcaccacccgcctacccagttcctccagtggagaccagttgggtagtggtgactgggtacgctacaagctctgcatgtgtgctgatgggacgctcttcNNNgtgcaagtaaccagccagaacatgggctgccaaatctcagacaacccctgtggaaacactcattacccttacgacgtgcccgactacgcctaataaagcggc
SCGB.oPoolF	agcaccacccgcctacccagttcctccagtggagaccagttgggtagtggtgactgggtacgctacaagctctgcatgtgtgctgatgggacgctcttcaagNNNcaagtaaccagccagaacatgggctgccaaatctcagacaacccctgtggaaacactcattacccttacgacgtgcccgactacgcctaataaagcggc
SCGB.oPoolF	agcaccacccgcctacccagttcctccagtggagaccagttgggtagtggtgactgggtacgctacaagctctgcatgtgtgctgatgggacgctcttcaaggtgNNNgtaaccagccagaacatgggctgccaaatctcagacaacccctgtggaaacactcattacccttacgacgtgcccgactacgcctaataaagcggc
SCGB.oPoolF	agcaccacccgcctacccagttcctccagtggagaccagttgggtagtggtgactgggtacgctacaagctctgcatgtgtgctgatgggacgctcttcaaggtgcaaNNNaccagccagaacatgggctgccaaatctcagacaacccctgtggaaacactcattacccttacgacgtgcccgactacgcctaataaagcggc
SCGB.oPoolF	agcaccacccgcctacccagttcctccagtggagaccagttgggtagtggtgactgggtacgctacaagctctgcatgtgtgctgatgggacgctcttcaaggtgcaagtaNNNagccagaacatgggctgccaaatctcagacaacccctgtggaaacactcattacccttacgacgtgcccgactacgcctaataaagcggc
SCGB.oPoolF	agcaccacccgcctacccagttcctccagtggagaccagttgggtagtggtgactgggtacgctacaagctctgcatgtgtgctgatgggacgctcttcaaggtgcaagtaaccNNNcagaacatgggctgccaaatctcagacaacccctgtggaaacactcattacccttacgacgtgcccgactacgcctaataaagcggc
SCGB.oPoolF	agcaccacccgcctacccagttcctccagtggagaccagttgggtagtggtgactgggtacgctacaagctctgcatgtgtgctgatgggacgctcttcaaggtgcaagtaaccagcNNNaacatgggctgccaaatctcagacaacccctgtggaaacactcattacccttacgacgtgcccgactacgcctaataaagcggc
SCGB.oPoolF	agcaccacccgcctacccagttcctccagtggagaccagttgggtagtggtgactgggtacgctacaagctctgcatgtgtgctgatgggacgctcttcaaggtgcaagtaaccagccagNNNatgggctgccaaatctcagacaacccctgtggaaacactcattacccttacgacgtgcccgactacgcctaataaagcggc
SCGB.oPoolF	agcaccacccgcctacccagttcctccagtggagaccagttgggtagtggtgactgggtacgctacaagctctgcatgtgtgctgatgggacgctcttcaaggtgcaagtaaccagccagaacNNNggctgccaaatctcagacaacccctgtggaaacactcattacccttacgacgtgcccgactacgcctaataaagcggc
SCGB.oPoolF	agcaccacccgcctacccagttcctccagtggagaccagttgggtagtggtgactgggtacgctacaagctctgcatgtgtgctgatgggacgctcttcaaggtgcaagtaaccagccagaacatgNNNtgccaaatctcagacaacccctgtggaaacactcattacccttacgacgtgcccgactacgcctaataaagcggc
SCGB.oPoolF	agcaccacccgcctacccagttcctccagtggagaccagttgggtagtggtgactgggtacgctacaagctctgcatgtgtgctgatgggacgctcttcaaggtgcaagtaaccagccagaacatgggcNNNcaaatctcagacaacccctgtggaaacactcattacccttacgacgtgcccgactacgcctaataaagcggc
SCGB.oPoolF	agcaccacccgcctacccagttcctccagtggagaccagttgggtagtggtgactgggtacgctacaagctctgcatgtgtgctgatgggacgctcttcaaggtgcaagtaaccagccagaacatgggctgcNNNatctcagacaacccctgtggaaacactcattacccttacgacgtgcccgactacgcctaataaagcggc
SCGB.oPoolF	agcaccacccgcctacccagttcctccagtggagaccagttgggtagtggtgactgggtacgctacaagctctgcatgtgtgctgatgggacgctcttcaaggtgcaagtaaccagccagaacatgggctgccaaNNNtcagacaacccctgtggaaacactcattacccttacgacgtgcccgactacgcctaataaagcggc
SCGB.oPoolF	agcaccacccgcctacccagttcctccagtggagaccagttgggtagtggtgactgggtacgctacaagctctgcatgtgtgctgatgggacgctcttcaaggtgcaagtaaccagccagaacatgggctgccaaatcNNNgacaacccctgtggaaacactcattacccttacgacgtgcccgactacgcctaataaagcggc
SCGB.oPoolF	agcaccacccgcctacccagttcctccagtggagaccagttgggtagtggtgactgggtacgctacaagctctgcatgtgtgctgatgggacgctcttcaaggtgcaagtaaccagccagaacatgggctgccaaatctcaNNNaacccctgtggaaacactcattacccttacgacgtgcccgactacgcctaataaagcggc
SCGB.oPoolF	agcaccacccgcctacccagttcctccagtggagaccagttgggtagtggtgactgggtacgctacaagctctgcatgtgtgctgatgggacgctcttcaaggtgcaagtaaccagccagaacatgggctgccaaatctcagacNNNccctgtggaaacactcattacccttacgacgtgcccgactacgcctaataaagcggc
SCGB.oPoolF	agcaccacccgcctacccagttcctccagtggagaccagttgggtagtggtgactgggtacgctacaagctctgcatgtgtgctgatgggacgctcttcaaggtgcaagtaaccagccagaacatgggctgccaaatctcagacaacNNNtgtggaaacactcattacccttacgacgtgcccgactacgcctaataaagcggc
SCGB.oPoolF	agcaccacccgcctacccagttcctccagtggagaccagttgggtagtggtgactgggtacgctacaagctctgcatgtgtgctgatgggacgctcttcaaggtgcaagtaaccagccagaacatgggctgccaaatctcagacaaccccNNNggaaacactcattacccttacgacgtgcccgactacgcctaataaagcggc
SCGB.oPoolF	agcaccacccgcctacccagttcctccagtggagaccagttgggtagtggtgactgggtacgctacaagctctgcatgtgtgctgatgggacgctcttcaaggtgcaagtaaccagccagaacatgggctgccaaatctcagacaacccctgtNNNaacactcattacccttacgacgtgcccgactacgcctaataaagcggc
SCGB.oPoolF	agcaccacccgcctacccagttcctccagtggagaccagttgggtagtggtgactgggtacgctacaagctctgcatgtgtgctgatgggacgctcttcaaggtgcaagtaaccagccagaacatgggctgccaaatctcagacaacccctgtggaNNNactcattacccttacgacgtgcccgactacgcctaataaagcggc
SCGB.oPoolF	agcaccacccgcctacccagttcctccagtggagaccagttgggtagtggtgactgggtacgctacaagctctgcatgtgtgctgatgggacgctcttcaaggtgcaagtaaccagccagaacatgggctgccaaatctcagacaacccctgtggaaacNNNcattacccttacgacgtgcccgactacgcctaataaagcggc
SCGB.oPoolF	agcaccacccgcctacccagttcctccagtggagaccagttgggtagtggtgactgggtacgctacaagctctgcatgtgtgctgatgggacgctcttcaaggtgcaagtaaccagccagaacatgggctgccaaatctcagacaacccctgtggaaacactNNNtacccttacgacgtgcccgactacgcctaataaagcggc

## Sheet: Table S2 (All Scores)
AA1	Position	AA2	Variant	Codon	Consequence	Chunk	Functional_Score_Prediction	Functional_Score	Consensus_Pathogenicity (column L-P)	ClinVar	Leiden	Alonso-Perez_2022	Bardhan_2022	gnomAD
G	96	R	G96R	GGC	Missense	B	Non-Functional	-1.51	VUS	-	VUS	-	-
S	164	I	S164I	AGT	Missense	D	Non-Functional	-1.26	VUS	VUS	-	-	-
R	227	P	R227P	CGT	Missense	E	Non-Functional	-1.23	VUS	-	VUS	-	-
G	93	E	G93E	GGA	Missense	B	Non-Functional	-1.2	VUS	VUS	-	-	-
L	153	P	L153P	CTC	Missense	C	Non-Functional	-1.07	VUS	-	VUS	-	-
C	314	R	C314R	TGT	Missense	F	Non-Functional	-1.01	VUS	VUS	-	-	-
I	144	M	I144M	ATT	Missense	C	Non-Functional	-0.89	VUS	VUS	-	-	-
K	286	E	K286E	AAG	Missense	F	Non-Functional	-0.77	VUS	-	VUS	-	-
Q	112	L	Q112L	CAA	Missense	C	Non-Functional	-0.73	VUS	-	VUS	-	-
F	180	L	F180L	TTC	Missense	D	Non-Functional	-0.42	VUS	Conflicting	VUS	-	-
C	288	F	C288F	TGC	Missense	F	Non-Functional	-0.71	VUS	VUS	-	-	-
K	159	E	K159E	AAA	Missense	C	Non-Functional	-0.7	VUS	VUS	-	-	-
H	242	P	H242P	CAC	Missense	E	Non-Functional	-0.67	VUS	VUS	-	-	-
G	274	E	G274E	GGA	Missense	F	Non-Functional	-0.62	VUS	VUS	-	-	-
R	131	Q	R131Q	CGA	Missense	C	Non-Functional	-0.6	VUS	VUS	VUS	-	-
V	127	A	V127A	GTA	Missense	C	Non-Functional	-0.57	VUS	VUS	VUS	-	-
D	215	V	D215V	GAT	Missense	D	Non-Functional	-0.56	VUS	VUS	-	-	-
L	198	V	L198V	TTG	Missense	D	Non-Functional	-0.55	VUS	VUS	-	-	-
D	115	H	D115H	GAC	Missense	C	Non-Functional	-0.53	VUS	VUS	-	-	-
M	247	T	M247T	ATG	Missense	E	Non-Functional	-0.51	VUS	VUS	-	-	-
K	124	E	K124E	AAA	Missense	C	Functional	-0.5	VUS	VUS	-	-	-
T	205	P	T205P	ACT	Missense	D	Functional	-0.48	VUS	VUS	-	-	-
N	304	S	N304S	AAC	Missense	F	Functional	-0.45	VUS	-	VUS	-	-
G	236	D	G236D	GGC	Missense	E	Functional	-0.43	VUS	VUS	-	-	-
I	178	T	I178T	ATC	Missense	D	Functional	-0.41	VUS	VUS	-	-	-
A	76	D	A76D	GCT	Missense	B	Functional	-0.4	VUS	VUS	-	-	-
N	140	S	N140S	AAC	Missense	C	Functional	-0.38	VUS	VUS	-	-	-
C	307	R	C307R	TGC	Missense	F	Functional	-0.37	VUS	-	VUS	-	-
W	282	C	W282C	TGG	Missense	F	Functional	-0.37	VUS	VUS	-	-	-
A	7	E	A7E	GCG	Missense	A	Functional	-0.36	VUS	VUS	-	-	-
P	121	T	P121T	CCT	Missense	C	Functional	-0.36	VUS	VUS	-	-	-
N	132	K	N132K	AAT	Missense	C	Functional	-0.36	VUS	VUS	-	-	-
T	209	I	T209I	ACC	Missense	D	Functional	-0.34	VUS	VUS	-	-	-
R	60	G	R60G	AGA	Missense	B	Functional	-0.33	VUS	VUS	-	-	-
T	163	A	T163A	ACA	Missense	D	Functional	-0.32	VUS	VUS	-	-	-
Q	276	L	Q276L	CAG	Missense	F	Functional	-0.3	VUS	VUS	-	-	-
F	170	C	F170C	TTT	Missense	D	Functional	-0.28	VUS	VUS	VUS	-	-
T	301	A	T301A	ACC	Missense	F	Functional	-0.27	VUS	VUS	-	-	-
N	158	K	N158K	AAC	Missense	C	Functional	-0.26	VUS	VUS	-	-	-
N	63	S	N63S	AAT	Missense	B	Functional	-0.25	VUS	VUS	VUS	-	-
R	51	C	R51C	CGT	Missense	A	Functional	-0.24	VUS	-	VUS	-	-
M	168	I	M168I	ATG	Missense	D	Functional	-0.24	VUS	VUS	-	-	-
S	154	G	S154G	AGT	Missense	C	Functional	-0.24	VUS	VUS	-	-	-
Q	201	P	Q201P	CAA	Missense	D	Functional	-0.23	VUS	VUS	-	-	-
M	305	V	M305V	ATG	Missense	F	Functional	-0.22	VUS	VUS	VUS	-	-
K	152	R	K152R	AAG	Missense	C	Functional	-0.22	VUS	VUS	-	-	-
N	37	S	N37S	AAC	Missense	A	Functional	-0.21	VUS	VUS	-	-	-
S	125	N	S125N	AGC	Missense	C	Functional	-0.2	VUS	VUS	-	-	-
P	46	L	P46L	CCG	Missense	A	Functional	-0.2	VUS	VUS	-	-	-
T	205	S	T205S	ACT	Missense	D	Functional	-0.16	VUS	VUS	-	-	-
T	175	N	T175N	ACT	Missense	D	Functional	-0.16	VUS	VUS	-	-	-
E	133	G	E133G	GAA	Missense	C	Functional	-0.14	VUS	-	VUS	-	-
S	273	R	S273R	AGT	Missense	F	Functional	-0.14	VUS	VUS	-	-	-
S	164	G	S164G	AGT	Missense	D	Functional	-0.13	VUS	-	VUS	-	-
M	168	V	M168V	ATG	Missense	D	Functional	-0.11	VUS	VUS	VUS	-	-
K	61	E	K61E	AAG	Missense	B	Functional	-0.08	VUS	-	VUS	-	-
S	270	N	S270N	AGT	Missense	E	Functional	-0.08	VUS	VUS	-	-	-
S	279	G	S279G	AGT	Missense	F	Functional	-0.07	VUS	VUS	-	-	-
L	191	W	L191W	TTG	Missense	D	Functional	-0.06	VUS	VUS	-	-	-
R	267	L	R267L	CGC	Missense	E	Functional	-0.05	VUS	VUS	-	-	-
N	316	S	N316S	AAC	Missense	F	Functional	-0.05	VUS	VUS	-	-	-
K	286	N	K286N	AAG	Missense	F	Functional	-0.03	VUS	-	VUS	-	-
A	5	E	A5E	GCG	Missense	A	Functional	-0.03	VUS	VUS	-	-	-
I	81	V	I81V	ATA	Missense	B	Functional	-0.03	VUS	VUS	-	-	-
N	15	S	N15S	AAT	Missense	A	Functional	-0.02	VUS	VUS	-	-	-
N	211	S	N211S	AAT	Missense	D	Functional	-0.02	VUS	VUS	-	-	-
S	38	R	S38R	AGT	Missense	A	Functional	-0.01	VUS	VUS	-	-	-
V	145	A	V145A	GTT	Missense	C	Functional	-0.01	VUS	VUS	-	-	-
R	51	H	R51H	CGT	Missense	A	Functional	0	VUS	VUS	-	-	-
K	20	T	K20T	AAG	Missense	A	Functional	0	VUS	VUS	-	-	-
D	311	N	D311N	GAC	Missense	F	Functional	0.01	VUS	-	VUS	-	-
A	5	V	A5V	GCG	Missense	A	Functional	0.01	VUS	VUS	-	-	-
M	22	V	M22V	ATG	Missense	A	Functional	0.01	VUS	VUS	-	-	-
L	84	P	L84P	CTT	Missense	B	Functional	0.02	VUS	VUS	VUS	-	-
Q	148	R	Q148R	CAA	Missense	C	Functional	0.02	VUS	VUS	-	-	-
H	120	Y	H120Y	CAC	Missense	C	Functional	0.03	VUS	VUS	-	-	-
R	284	C	R284C	CGC	Missense	F	Functional	0.03	VUS	VUS	-	-	-
I	82	V	I82V	ATA	Missense	B	Functional	0.04	VUS	VUS	-	-	-
I	255	V	I255V	ATC	Missense	E	Functional	0.07	VUS	VUS	-	-	-
S	310	L	S310L	TCA	Missense	F	Functional	0.07	VUS	VUS	-	-	-
C	67	R	C67R	TGT	Missense	B	Functional	0.08	VUS	VUS	-	-	-
A	42	T	A42T	GCT	Missense	A	Functional	0.1	VUS	VUS	-	-	-
G	280	S	G280S	GGT	Missense	F	Functional	0.11	VUS	VUS	-	-	-
T	138	I	T138I	ACT	Missense	C	Functional	0.11	VUS	VUS	-	-	-
I	239	V	I239V	ATT	Missense	E	Functional	0.12	VUS	VUS	-	-	-
I	166	V	I166V	ATC	Missense	D	Functional	0.13	VUS	VUS	-	-	-
S	125	C	S125C	AGC	Missense	C	Functional	0.13	VUS	VUS	-	-	-
G	56	R	G56R	GGG	Missense	B	Functional	0.14	VUS	VUS	VUS	-	-
Q	11	R	Q11R	CAG	Missense	A	Functional	0.14	VUS	VUS	-	-	-
I	239	T	I239T	ATT	Missense	E	Functional	0.15	VUS	VUS	-	-	-
A	9	V	A9V	GCA	Missense	A	Functional	0.15	VUS	VUS	-	-	-
R	284	H	R284H	CGC	Missense	F	Functional	0.16	VUS	VUS	VUS	-	-
Q	11	E	Q11E	CAG	Missense	A	Functional	0.17	VUS	VUS	-	-	-
M	243	I	M243I	ATG	Missense	E	Functional	0.18	VUS	VUS	-	-	-
M	262	T	M262T	ATG	Missense	E	Functional	0.19	VUS	VUS	-	-	-
Q	11	H	Q11H	CAG	Missense	A	Functional	0.19	VUS	VUS	VUS	-	-
M	305	I	M305I	ATG	Missense	F	Functional	0.19	VUS	VUS	-	-	-
N	246	Y	N246Y	AAT	Missense	E	Functional	0.19	VUS	VUS	-	-	-
T	294	M	T294M	ACG	Missense	F	Functional	0.19	VUS	VUS	-	-	-
A	3	E	A3E	GCA	Missense	A	Functional	0.2	VUS	VUS	-	-	-
R	223	H	R223H	CGT	Missense	E	Functional	0.2	VUS	VUS	VUS	-	-
R	23	H	R23H	CGT	Missense	A	Functional	0.2	VUS	VUS	-	-	-
V	298	M	V298M	GTG	Missense	F	Functional	0.21	VUS	VUS	-	-	-
A	6	V	A6V	GCG	Missense	A	Functional	0.22	VUS	VUS	-	-	-
T	126	I	T126I	ACA	Missense	C	Functional	0.24	VUS	VUS	-	-	-
D	281	N	D281N	GAC	Missense	F	Functional	0.25	VUS	VUS	VUS	-	-
T	266	I	T266I	ACC	Missense	E	Functional	0.26	VUS	VUS	-	-	-
A	7	T	A7T	GCG	Missense	A	Functional	0.27	VUS	VUS	-	-	-
E	10	G	E10G	GAA	Missense	A	Functional	0.28	VUS	VUS	-	-	-
I	256	M	I256M	ATC	Missense	E	Functional	0.29	VUS	VUS	-	-	-
G	278	D	G278D	GGT	Missense	F	Functional	0.31	VUS	VUS	-	-	-
L	64	S	L64S	TTA	Missense	B	Functional	0.31	VUS	VUS	-	-	-
H	190	R	H190R	CAT	Missense	D	Functional	0.34	VUS	VUS	-	-	-
N	33	D	N33D	AAT	Missense	A	Functional	0.4	VUS	VUS	-	-	-
A	4	P	A4P	GCG	Missense	A	Functional	0.44	VUS	VUS	-	-	-
A	251	V	A251V	GCG	Missense	E	Functional	0.46	VUS	VUS	VUS	-	-
E	240	K	E240K	GAA	Missense	E	Functional	0.46	VUS	VUS	-	-	-
V	232	I	V232I	GTA	Missense	E	Functional	0.47	VUS	VUS	-	-	-
R	23	C	R23C	CGT	Missense	A	Functional	0.49	VUS	VUS	VUS	-	-
M	243	V	M243V	ATG	Missense	E	Functional	0.49	VUS	VUS	-	-	-
T	186	A	T186A	ACT	Missense	D	Functional	0.54	VUS	VUS	-	-	-
R	227	H	R227H	CGT	Missense	E	Functional	0.55	VUS	VUS	VUS	-	-
I	47	T	I47T	ATT	Missense	A	Functional	0.58	VUS	VUS	-	-	-
N	253	S	N253S	AAC	Missense	E	Functional	0.59	VUS	VUS	-	-	-
K	41	E	K41E	AAA	Missense	A	Functional	0.61	VUS	VUS	-	-	-
F	233	S	F233S	TTC	Missense	E	Functional	0.62	VUS	VUS	-	-	-
Y	123	S	Y123S	TAT	Missense	C	Functional	0.68	VUS	-	VUS	-	-
Y	44	C	Y44C	TAC	Missense	A	Functional	0.8	VUS	VUS	-	-	-
G	244	D	G244D	GGT	Missense	E	Functional	0.99	VUS	VUS	-	-	-
I	92	S	I92S	ATT	Missense	B	Non-Functional	-2.23	Pathogenic	-	Pathogenic	-	-
M	100	K	M100K	ATG	Missense	B	Non-Functional	-2.02	Pathogenic	Conflicting	Pathogenic	Pathogenic	-
M	100	L	M100K	ATG	Missense	B	Non-Functional	-2.02	Pathogenic	Conflicting	Pathogenic	Pathogenic	-
R	91	L	R91L	CGC	Missense	B	Non-Functional	-1.93	Pathogenic	Likely pathogenic	Pathogenic	-	Pathogenic
R	91	P	R91P	CGC	Missense	B	Non-Functional	-1.76	Pathogenic	Pathogenic	Pathogenic	Pathogenic	-
G	167	S	G167S	GGC	Missense	D	Non-Functional	-1.64	Pathogenic	Conflicting	Likely pathogenic	Pathogenic	Pathogenic
I	119	F	I119F	ATC	Missense	C	Non-Functional	-1.3	Pathogenic	Conflicting	Pathogenic	Pathogenic	Pathogenic
T	182	P	T182P	ACA	Missense	D	Non-Functional	-1.25	Pathogenic	Conflicting	Pathogenic	-	Pathogenic
T	182	A	T182A	ACA	Missense	D	Non-Functional	-1.25	Pathogenic	Pathogenic	Pathogenic	Pathogenic	-
L	108	R	L108R	CTT	Missense	B	Non-Functional	-1.09	Pathogenic	VUS	Pathogenic	-	-
M	1	T	M1T	ATG	Missense	A	Non-Functional	-1.08	Pathogenic	Pathogenic	-	-	-
T	151	R	T151R	ACA	Missense	C	Non-Functional	-1.06	Pathogenic	Pathogenic	-	-	-
M	1	I	M1I	ATG	Missense	A	Non-Functional	-1.06	Pathogenic	Pathogenic	-	-	-
I	92	T	I92T	ATT	Missense	B	Non-Functional	-1.03	Pathogenic	Likely pathogenic	Pathogenic	Pathogenic	-
M	116	V	M116V	ATG	Missense	C	Non-Functional	-1.02	Pathogenic	VUS	-	-	Pathogenic
G	93	A	G93A	GGA	Missense	B	Non-Functional	-0.97	Pathogenic	VUS	-	Pathogenic	-
V	89	M	V89M	GTG	Missense	B	Non-Functional	-0.96	Pathogenic	Conflicting	Pathogenic	Pathogenic	-
S	114	F	S114F	TCT	Missense	C	Non-Functional	-0.89	Pathogenic	-	-	Pathogenic	-
L	135	W	L135W	TTG	Missense	C	Non-Functional	-0.88	Pathogenic	-	-	-	Pathogenic
G	231	S	G231S	GGT	Missense	E	Non-Functional	-0.88	Pathogenic	VUS	-	Pathogenic	-
S	181	R	S181R	AGC	Missense	D	Non-Functional	-0.87	Pathogenic	-	Likely pathogenic	Pathogenic	-
G	139	D	G139D	GGC	Missense	C	Non-Functional	-0.84	Pathogenic	VUS	Pathogenic	-	-
G	228	E	G228E	GGA	Missense	E	Non-Functional	-0.84	Pathogenic	-	VUS	-	Pathogenic
S	204	P	S204P	TCT	Missense	D	Non-Functional	-0.83	Pathogenic	VUS	-	Pathogenic	-
Y	184	C	Y184C	TAT	Missense	D	Non-Functional	-0.8	Pathogenic	Conflicting	Pathogenic	Pathogenic	-
S	114	P	S114P	TCT	Missense	C	Non-Functional	-0.77	Pathogenic	-	-	Pathogenic	-
R	91	C	R91C	CGC	Missense	B	Non-Functional	-0.72	Pathogenic	Pathogenic	Pathogenic	-	Pathogenic
S	210	R	S210R	AGC	Missense	D	Non-Functional	-1.31	Likely Pathogenic	-	Likely pathogenic	-	-
M	1	L	M1L	ATG	Missense	A	Non-Functional	-1.26	Likely pathogenic	Likely pathogenic	-	-	-
I	119	N	I119N	ATC	Missense	C	Non-Functional	-1.15	Likely Pathogenic	-	Likely pathogenic	-	-
M	247	R	M247R	ATG	Missense	E	Non-Functional	-0.83	Likely Pathogenic	-	Likely pathogenic	-	-
G	315	R	G315R	GGA	Missense	F	Functional	0.03	Conflicting	Conflicting	VUS	-	-
T	265	I	T265I	ACC	Missense	E	Functional	0.58	Conflicting	Conflicting	VUS	-	-
E	28	G	E28G	GAG	Missense	A	Functional	-0.33	Benign	-	Benign	-	-
R	30	S	R30S	AGG	Missense	A	Functional	0.04	Benign	-	Benign	-	-
T	126	A	T126A	ACA	Missense	C	Functional	0.13	Benign	-	Benign	-	-
R	267	C	R267C	CGC	Missense	E	Functional	0.16	Benign	Conflicting	VUS	-	-	11 homozygotes
S	31	I	S31I	AGT	Missense	A	Functional	0.39	Benign	-	Benign	-	-
R	223	C	R223C	CGT	Missense	E	Functional	0.4	Benign	VUS	Benign	-	-
N	211	G	N211G	AAT	Missense	D	Non-Functional	-3.64	-	-	-	-	-
V	200	N	V200N	GTT	Missense	D	Non-Functional	-3.23	-	-	-	-	-
N	211	W	N211W	AAT	Missense	D	Non-Functional	-3.13	-	-	-	-	-
V	200	K	V200K	GTT	Missense	D	Non-Functional	-2.94	-	-	-	-	-
V	200	E	V200E	GTT	Missense	D	Non-Functional	-2.93	-	-	-	-	-
I	208	E	I208E	ATT	Missense	D	Non-Functional	-2.83	-	-	-	-	-
L	216	D	L216D	TTA	Missense	D	Non-Functional	-2.69	-	-	-	-	-
T	205	W	T205W	ACT	Missense	D	Non-Functional	-2.65	-	-	-	-	-
L	216	V	L216V	TTA	Missense	D	Non-Functional	-2.64	-	-	-	-	-
I	166	W	I166W	ATC	Missense	D	Non-Functional	-2.63	-	-	-	-	-
T	182	F	T182F	ACA	Missense	D	Non-Functional	-2.63	-	-	-	-	-
T	205	K	T205K	ACT	Missense	D	Non-Functional	-2.61	-	-	-	-	-
L	108	N	L108N	CTT	Missense	B	Non-Functional	-2.59	-	-	-	-	-
S	164	W	S164W	AGT	Missense	D	Non-Functional	-2.58	-	-	-	-	-
F	189	K	F189K	TTT	Missense	D	Non-Functional	-2.58	-	-	-	-	-
V	195	Y	V195Y	GTG	Missense	D	Non-Functional	-2.58	-	-	-	-	-
Y	184	V	Y184V	TAT	Missense	D	Non-Functional	-2.52	-	-	-	-	-
V	200	H	V200H	GTT	Missense	D	Non-Functional	-2.51	-	-	-	-	-
G	96	F	G96F	GGC	Missense	B	Non-Functional	-2.5	-	-	-	-	-
R	207	E	R207E	AGG	Missense	D	Non-Functional	-2.46	-	-	-	-	-
I	92	W	I92W	ATT	Missense	B	Non-Functional	-2.43	-	-	-	-	-
L	198	D	L198D	TTG	Missense	D	Non-Functional	-2.43	-	-	-	-	-
F	189	N	F189N	TTT	Missense	D	Non-Functional	-2.42	-	-	-	-	-
T	182	D	T182D	ACA	Missense	D	Non-Functional	-2.4	-	-	-	-	-
I	208	Y	I208Y	ATT	Missense	D	Non-Functional	-2.38	-	-	-	-	-
I	92	D	I92D	ATT	Missense	B	Non-Functional	-2.38	-	-	-	-	-
M	100	N	M100N	ATG	Missense	B	Non-Functional	-2.37	-	-	-	-	-
L	216	C	L216C	TTA	Missense	D	Non-Functional	-2.34	-	-	-	-	-
S	99	Q	S99Q	AGT	Missense	B	Non-Functional	-2.34	-	-	-	-	-
I	218	H	I218H	ATA	Missense	E	Non-Functional	-2.33	-	-	-	-	-
C	97	D	C97D	TGT	Missense	B	Non-Functional	-2.33	-	-	-	-	-
V	89	D	V89D	GTG	Missense	B	Non-Functional	-2.32	-	-	-	-	-
L	198	E	L198E	TTG	Missense	D	Non-Functional	-2.32	-	-	-	-	-
I	178	E	I178E	ATC	Missense	D	Non-Functional	-2.31	-	-	-	-	-
G	96	Y	G96Y	GGC	Missense	B	Non-Functional	-2.29	-	-	-	-	-
C	97	H	C97H	TGT	Missense	B	Non-Functional	-2.29	-	-	-	-	-
V	195	D	V195D	GTG	Missense	D	Non-Functional	-2.29	-	-	-	-	-
K	196	D	K196D	AAA	Missense	D	Non-Functional	-2.29	-	-	-	-	-
L	191	N	L191N	TTG	Missense	D	Non-Functional	-2.28	-	-	-	-	-
S	210	Y	S210Y	AGC	Missense	D	Non-Functional	-2.28	-	-	-	-	-
F	180	N	F180N	TTC	Missense	D	Non-Functional	-2.28	-	-	-	-	-
F	180	H	F180H	TTC	Missense	D	Non-Functional	-2.25	-	-	-	-	-
T	182	Y	T182Y	ACA	Missense	D	Non-Functional	-2.23	-	-	-	-	-
P	192	Q	P192Q	CCA	Missense	D	Non-Functional	-2.22	-	-	-	-	-
F	170	E	F170E	TTT	Missense	D	Non-Functional	-2.21	-	-	-	-	-
G	96	K	G96K	GGC	Missense	B	Non-Functional	-2.21	-	-	-	-	-
L	198	R	L198R	TTG	Missense	D	Non-Functional	-2.21	-	-	-	-	-
A	291	M	A291M	GCT	Missense	F	Non-Functional	-2.2	-	-	-	-	-
I	86	W	I86W	ATT	Missense	B	Non-Functional	-2.19	-	-	-	-	-
G	236	M	G236M	GGC	Missense	E	Non-Functional	-2.18	-	-	-	-	-
I	92	Y	I92Y	ATT	Missense	B	Non-Functional	-2.16	-	-	-	-	-
G	93	I	G93I	GGA	Missense	B	Non-Functional	-2.15	-	-	-	-	-
I	92	E	I92E	ATT	Missense	B	Non-Functional	-2.15	-	-	-	-	-
G	96	Q	G96Q	GGC	Missense	B	Non-Functional	-2.14	-	-	-	-	-
M	100	Y	M100Y	ATG	Missense	B	Non-Functional	-2.14	-	-	-	-	-
G	96	D	G96D	GGC	Missense	B	Non-Functional	-2.13	-	-	-	-	-
E	188	M	E188M	GAG	Missense	D	Non-Functional	-2.13	-	-	-	-	-
L	198	T	L198T	TTG	Missense	D	Non-Functional	-2.13	-	-	-	-	-
A	203	Y	A203Y	GCA	Missense	D	Non-Functional	-2.13	-	-	-	-	-
G	228	Y	G228Y	GGA	Missense	E	Non-Functional	-2.12	-	-	-	-	-
Y	285	E	Y285E	TAC	Missense	F	Non-Functional	-2.12	-	-	-	-	-
P	192	I	P192I	CCA	Missense	D	Non-Functional	-2.12	-	-	-	-	-
V	200	T	V200T	GTT	Missense	D	Non-Functional	-2.11	-	-	-	-	-
G	236	W	G236W	GGC	Missense	E	Non-Functional	-2.11	-	-	-	-	-
G	167	I	G167I	GGC	Missense	D	Non-Functional	-2.1	-	-	-	-	-
F	189	R	F189R	TTT	Missense	D	Non-Functional	-2.1	-	-	-	-	-
L	216	H	L216H	TTA	Missense	D	Non-Functional	-2.1	-	-	-	-	-
M	168	N	M168N	ATG	Missense	D	Non-Functional	-2.1	-	-	-	-	-
F	180	A	F180A	TTC	Missense	D	Non-Functional	-2.1	-	-	-	-	-
T	182	C	T182C	ACA	Missense	D	Non-Functional	-2.09	-	-	-	-	-
Y	285	M	Y285M	TAC	Missense	F	Non-Functional	-2.09	-	-	-	-	-
L	287	M	L287M	CTC	Missense	F	Non-Functional	-2.09	-	-	-	-	-
G	96	L	G96L	GGC	Missense	B	Non-Functional	-2.08	-	-	-	-	-
F	241	H	F241H	TTT	Missense	E	Non-Functional	-2.08	-	-	-	-	-
G	167	C	G167C	GGC	Missense	D	Non-Functional	-2.06	-	-	-	-	-
M	168	W	M168W	ATG	Missense	D	Non-Functional	-2.06	-	-	-	-	-
T	205	Q	T205Q	ACT	Missense	D	Non-Functional	-2.06	-	-	-	-	-
A	224	K	A224K	GCT	Missense	E	Non-Functional	-2.05	-	-	-	-	-
V	89	N	V89N	GTG	Missense	B	Non-Functional	-2.05	-	-	-	-	-
S	164	M	S164M	AGT	Missense	D	Non-Functional	-2.05	-	-	-	-	-
R	284	N	R284N	CGC	Missense	F	Non-Functional	-2.05	-	-	-	-	-
R	91	T	R91T	CGC	Missense	B	Non-Functional	-2.04	-	-	-	-	-
S	197	F	S197F	AGT	Missense	D	Non-Functional	-2.04	-	-	-	-	-
G	96	N	G96N	GGC	Missense	B	Non-Functional	-2.04	-	-	-	-	-
T	160	K	T160K	ACT	Missense	C	Non-Functional	-2.03	-	-	-	-	-
M	100	P	M100P	ATG	Missense	B	Non-Functional	-2.03	-	-	-	-	-
S	197	P	S197P	AGT	Missense	D	Non-Functional	-2.03	-	-	-	-	-
M	100	S	M100S	ATG	Missense	B	Non-Functional	-2.02	-	-	-	-	-
I	218	Q	I218Q	ATA	Missense	E	Non-Functional	-2.02	-	-	-	-	-
A	251	Q	A251Q	GCG	Missense	E	Non-Functional	-2.02	-	-	-	-	-
L	287	N	L287N	CTC	Missense	F	Non-Functional	-2.02	-	-	-	-	-
D	292	W	D292W	GAT	Missense	F	Non-Functional	-2.02	-	-	-	-	-
V	300	K	V300K	GTA	Missense	F	Non-Functional	-2.02	-	-	-	-	-
F	180	V	F180V	TTC	Missense	D	Non-Functional	-2.01	-	-	-	-	-
G	236	K	G236K	GGC	Missense	E	Non-Functional	-2	-	-	-	-	-
L	179	H	L179H	TTA	Missense	D	Non-Functional	-1.99	-	-	-	-	-
V	232	N	V232N	GTA	Missense	E	Non-Functional	-1.99	-	-	-	-	-
L	198	G	L198G	TTG	Missense	D	Non-Functional	-1.98	-	-	-	-	-
I	92	Q	I92Q	ATT	Missense	B	Non-Functional	-1.97	-	-	-	-	-
S	181	W	S181W	AGC	Missense	D	Non-Functional	-1.97	-	-	-	-	-
K	202	D	K202D	AAG	Missense	D	Non-Functional	-1.97	-	-	-	-	-
L	216	A	L216A	TTA	Missense	D	Non-Functional	-1.97	-	-	-	-	-
V	127	Q	V127Q	GTA	Missense	C	Non-Functional	-1.97	-	-	-	-	-
I	208	Q	I208Q	ATT	Missense	D	Non-Functional	-1.96	-	-	-	-	-
G	236	F	G236F	GGC	Missense	E	Non-Functional	-1.96	-	-	-	-	-
I	92	P	I92P	ATT	Missense	B	Non-Functional	-1.96	-	-	-	-	-
S	99	E	S99E	AGT	Missense	B	Non-Functional	-1.96	-	-	-	-	-
L	198	N	L198N	TTG	Missense	D	Non-Functional	-1.95	-	-	-	-	-
G	96	V	G96V	GGC	Missense	B	Non-Functional	-1.95	-	-	-	-	-
R	91	Y	R91Y	CGC	Missense	B	Non-Functional	-1.94	-	-	-	-	-
R	91	M	R91M	CGC	Missense	B	Non-Functional	-1.94	-	-	-	-	-
I	92	A	I92A	ATT	Missense	B	Non-Functional	-1.94	-	-	-	-	-
S	210	M	S210M	AGC	Missense	D	Non-Functional	-1.94	-	-	-	-	-
L	216	R	L216R	TTA	Missense	D	Non-Functional	-1.93	-	-	-	-	-
G	167	E	G167E	GGC	Missense	D	Non-Functional	-1.93	-	-	-	-	-
F	189	G	F189G	TTT	Missense	D	Non-Functional	-1.93	-	-	-	-	-
T	205	R	T205R	ACT	Missense	D	Non-Functional	-1.93	-	-	-	-	-
F	102	E	F102E	TTT	Missense	B	Non-Functional	-1.93	-	-	-	-	-
E	188	I	E188I	GAG	Missense	D	Non-Functional	-1.93	-	-	-	-	-
M	100	E	M100E	ATG	Missense	B	Non-Functional	-1.92	-	-	-	-	-
S	210	P	S210P	AGC	Missense	D	Non-Functional	-1.92	-	-	-	-	-
L	216	E	L216E	TTA	Missense	D	Non-Functional	-1.92	-	-	-	-	-
Q	169	N	Q169N	CAG	Missense	D	Non-Functional	-1.92	-	-	-	-	-
C	97	G	C97G	TGT	Missense	B	Non-Functional	-1.91	-	-	-	-	-
S	164	L	S164L	AGT	Missense	D	Non-Functional	-1.91	-	-	-	-	-
I	86	H	I86H	ATT	Missense	B	Non-Functional	-1.91	-	-	-	-	-
M	168	G	M168G	ATG	Missense	D	Non-Functional	-1.9	-	-	-	-	-
V	155	Y	V155Y	GTA	Missense	C	Non-Functional	-1.9	-	-	-	-	-
I	92	H	I92H	ATT	Missense	B	Non-Functional	-1.9	-	-	-	-	-
G	231	W	G231W	GGT	Missense	E	Non-Functional	-1.9	-	-	-	-	-
G	106	C	G106C	GGC	Missense	B	Non-Functional	-1.9	-	-	-	-	-
G	139	Y	G139Y	GGC	Missense	C	Non-Functional	-1.89	-	-	-	-	-
Q	169	F	Q169F	CAG	Missense	D	Non-Functional	-1.89	-	-	-	-	-
D	183	I	D183I	GAC	Missense	D	Non-Functional	-1.89	-	-	-	-	-
G	96	E	G96E	GGC	Missense	B	Non-Functional	-1.89	-	-	-	-	-
C	97	Y	C97Y	TGT	Missense	B	Non-Functional	-1.89	-	-	-	-	-
Q	169	M	Q169M	CAG	Missense	D	Non-Functional	-1.88	-	-	-	-	-
V	195	K	V195K	GTG	Missense	D	Non-Functional	-1.88	-	-	-	-	-
C	314	M	C314M	TGT	Missense	F	Non-Functional	-1.88	-	-	-	-	-
L	108	F	L108F	CTT	Missense	B	Non-Functional	-1.87	-	-	-	-	-
S	164	P	S164P	AGT	Missense	D	Non-Functional	-1.87	-	-	-	-	-
F	170	D	F170D	TTT	Missense	D	Non-Functional	-1.87	-	-	-	-	-
L	179	D	L179D	TTA	Missense	D	Non-Functional	-1.87	-	-	-	-	-
F	180	C	F180C	TTC	Missense	D	Non-Functional	-1.87	-	-	-	-	-
V	200	R	V200R	GTT	Missense	D	Non-Functional	-1.87	-	-	-	-	-
C	97	E	C97E	TGT	Missense	B	Non-Functional	-1.87	-	-	-	-	-
T	182	M	T182M	ACA	Missense	D	Non-Functional	-1.87	-	-	-	-	-
G	93	Y	G93Y	GGA	Missense	B	Non-Functional	-1.86	-	-	-	-	-
G	106	F	G106F	GGC	Missense	B	Non-Functional	-1.86	-	-	-	-	-
Y	285	T	Y285T	TAC	Missense	F	Non-Functional	-1.86	-	-	-	-	-
F	180	D	F180D	TTC	Missense	D	Non-Functional	-1.86	-	-	-	-	-
A	251	W	A251W	GCG	Missense	E	Non-Functional	-1.85	-	-	-	-	-
G	106	P	G106P	GGC	Missense	B	Non-Functional	-1.85	-	-	-	-	-
L	108	K	L108K	CTT	Missense	B	Non-Functional	-1.85	-	-	-	-	-
Y	184	I	Y184I	TAT	Missense	D	Non-Functional	-1.85	-	-	-	-	-
V	232	W	V232W	GTA	Missense	E	Non-Functional	-1.85	-	-	-	-	-
R	91	I	R91I	CGC	Missense	B	Non-Functional	-1.85	-	-	-	-	-
M	168	H	M168H	ATG	Missense	D	Non-Functional	-1.85	-	-	-	-	-
F	180	G	F180G	TTC	Missense	D	Non-Functional	-1.85	-	-	-	-	-
G	93	L	G93L	GGA	Missense	B	Non-Functional	-1.84	-	-	-	-	-
L	295	W	L295W	CTC	Missense	F	Non-Functional	-1.84	-	-	-	-	-
S	302	Q	S302Q	AGC	Missense	F	Non-Functional	-1.84	-	-	-	-	-
V	195	G	V195G	GTG	Missense	D	Non-Functional	-1.83	-	-	-	-	-
G	306	M	G306M	GGC	Missense	F	Non-Functional	-1.83	-	-	-	-	-
V	200	F	V200F	GTT	Missense	D	Non-Functional	-1.83	-	-	-	-	-
V	226	D	V226D	GTG	Missense	E	Non-Functional	-1.82	-	-	-	-	-
M	100	W	M100W	ATG	Missense	B	Non-Functional	-1.82	-	-	-	-	-
I	90	H	I90H	ATT	Missense	B	Non-Functional	-1.82	-	-	-	-	-
M	100	D	M100D	ATG	Missense	B	Non-Functional	-1.82	-	-	-	-	-
G	106	I	G106I	GGC	Missense	B	Non-Functional	-1.82	-	-	-	-	-
F	180	M	F180M	TTC	Missense	D	Non-Functional	-1.82	-	-	-	-	-
G	236	N	G236N	GGC	Missense	E	Non-Functional	-1.82	-	-	-	-	-
L	198	A	L198A	TTG	Missense	D	Non-Functional	-1.81	-	-	-	-	-
G	96	S	G96S	GGC	Missense	B	Non-Functional	-1.81	-	-	-	-	-
A	224	P	A224P	GCT	Missense	E	Non-Functional	-1.81	-	-	-	-	-
G	306	W	G306W	GGC	Missense	F	Non-Functional	-1.81	-	-	-	-	-
M	100	C	M100C	ATG	Missense	B	Non-Functional	-1.81	-	-	-	-	-
A	203	D	A203D	GCA	Missense	D	Non-Functional	-1.81	-	-	-	-	-
A	203	H	A203H	GCA	Missense	D	Non-Functional	-1.81	-	-	-	-	-
L	277	K	L277K	TTG	Missense	F	Non-Functional	-1.8	-	-	-	-	-
V	89	H	V89H	GTG	Missense	B	Non-Functional	-1.8	-	-	-	-	-
G	228	H	G228H	GGA	Missense	E	Non-Functional	-1.79	-	-	-	-	-
G	93	V	G93V	GGA	Missense	B	Non-Functional	-1.79	-	-	-	-	-
M	168	Y	M168Y	ATG	Missense	D	Non-Functional	-1.79	-	-	-	-	-
G	139	H	G139H	GGC	Missense	C	Non-Functional	-1.79	-	-	-	-	-
V	127	D	V127D	GTA	Missense	C	Non-Functional	-1.79	-	-	-	-	-
E	101	P	E101P	GAG	Missense	B	Non-Functional	-1.78	-	-	-	-	-
G	194	M	G194M	GGA	Missense	D	Non-Functional	-1.78	-	-	-	-	-
F	180	K	F180K	TTC	Missense	D	Non-Functional	-1.78	-	-	-	-	-
I	218	K	I218K	ATA	Missense	E	Non-Functional	-1.78	-	-	-	-	-
G	139	Q	G139Q	GGC	Missense	C	Non-Functional	-1.77	-	-	-	-	-
G	96	H	G96H	GGC	Missense	B	Non-Functional	-1.77	-	-	-	-	-
D	115	W	D115W	GAC	Missense	C	Non-Functional	-1.77	-	-	-	-	-
F	180	Y	F180Y	TTC	Missense	D	Non-Functional	-1.77	-	-	-	-	-
Y	184	K	Y184K	TAT	Missense	D	Non-Functional	-1.77	-	-	-	-	-
I	255	W	I255W	ATC	Missense	E	Non-Functional	-1.77	-	-	-	-	-
A	251	K	A251K	GCG	Missense	E	Non-Functional	-1.77	-	-	-	-	-
S	181	Y	S181Y	AGC	Missense	D	Non-Functional	-1.76	-	-	-	-	-
F	180	R	F180R	TTC	Missense	D	Non-Functional	-1.76	-	-	-	-	-
V	195	Q	V195Q	GTG	Missense	D	Non-Functional	-1.76	-	-	-	-	-
I	92	C	I92C	ATT	Missense	B	Non-Functional	-1.75	-	-	-	-	-
C	97	R	C97R	TGT	Missense	B	Non-Functional	-1.75	-	-	-	-	-
V	200	W	V200W	GTT	Missense	D	Non-Functional	-1.75	-	-	-	-	-
G	236	L	G236L	GGC	Missense	E	Non-Functional	-1.75	-	-	-	-	-
N	304	M	N304M	AAC	Missense	F	Non-Functional	-1.75	-	-	-	-	-
S	210	E	S210E	AGC	Missense	D	Non-Functional	-1.75	-	-	-	-	-
M	168	Q	M168Q	ATG	Missense	D	Non-Functional	-1.74	-	-	-	-	-
S	214	Y	S214Y	AGT	Missense	D	Non-Functional	-1.74	-	-	-	-	-
L	108	Y	L108Y	CTT	Missense	B	Non-Functional	-1.74	-	-	-	-	-
V	195	F	V195F	GTG	Missense	D	Non-Functional	-1.74	-	-	-	-	-
F	241	Q	F241Q	TTT	Missense	E	Non-Functional	-1.74	-	-	-	-	-
V	195	N	V195N	GTG	Missense	D	Non-Functional	-1.73	-	-	-	-	-
D	115	A	D115A	GAC	Missense	C	Non-Functional	-1.73	-	-	-	-	-
T	186	P	T186P	ACT	Missense	D	Non-Functional	-1.73	-	-	-	-	-
F	180	I	F180I	TTC	Missense	D	Non-Functional	-1.72	-	-	-	-	-
V	232	D	V232D	GTA	Missense	E	Non-Functional	-1.72	-	-	-	-	-
I	137	N	I137N	ATC	Missense	C	Non-Functional	-1.72	-	-	-	-	-
G	96	T	G96T	GGC	Missense	B	Non-Functional	-1.72	-	-	-	-	-
L	216	N	L216N	TTA	Missense	D	Non-Functional	-1.72	-	-	-	-	-
R	91	F	R91F	CGC	Missense	B	Non-Functional	-1.71	-	-	-	-	-
I	137	Q	I137Q	ATC	Missense	C	Non-Functional	-1.71	-	-	-	-	-
L	191	A	L191A	TTG	Missense	D	Non-Functional	-1.71	-	-	-	-	-
T	317	D	T317D	ACT	Missense	F	Non-Functional	-1.71	-	-	-	-	-
M	116	H	M116H	ATG	Missense	C	Non-Functional	-1.7	-	-	-	-	-
T	205	G	T205G	ACT	Missense	D	Non-Functional	-1.7	-	-	-	-	-
R	91	W	R91W	CGC	Missense	B	Non-Functional	-1.69	-	-	-	-	-
S	181	P	S181P	AGC	Missense	D	Non-Functional	-1.69	-	-	-	-	-
V	232	Q	V232Q	GTA	Missense	E	Non-Functional	-1.69	-	-	-	-	-
G	259	D	G259D	GGA	Missense	E	Non-Functional	-1.69	-	-	-	-	-
L	153	N	L153N	CTC	Missense	C	Non-Functional	-1.69	-	-	-	-	-
T	205	N	T205N	ACT	Missense	D	Non-Functional	-1.69	-	-	-	-	-
H	187	G	H187G	CAT	Missense	D	Non-Functional	-1.69	-	-	-	-	-
G	96	M	G96M	GGC	Missense	B	Non-Functional	-1.68	-	-	-	-	-
I	92	N	I92N	ATT	Missense	B	Non-Functional	-1.68	-	-	-	-	-
L	198	Y	L198Y	TTG	Missense	D	Non-Functional	-1.67	-	-	-	-	-
V	220	W	V220W	GTT	Missense	E	Non-Functional	-1.67	-	-	-	-	-
I	234	N	I234N	ATT	Missense	E	Non-Functional	-1.67	-	-	-	-	-
F	189	C	F189C	TTT	Missense	D	Non-Functional	-1.67	-	-	-	-	-
G	236	H	G236H	GGC	Missense	E	Non-Functional	-1.67	-	-	-	-	-
F	171	C	F171C	TTT	Missense	D	Non-Functional	-1.66	-	-	-	-	-
F	180	Q	F180Q	TTC	Missense	D	Non-Functional	-1.66	-	-	-	-	-
G	96	C	G96C	GGC	Missense	B	Non-Functional	-1.66	-	-	-	-	-
S	114	Q	S114Q	TCT	Missense	C	Non-Functional	-1.66	-	-	-	-	-
G	117	K	G117K	GGA	Missense	C	Non-Functional	-1.66	-	-	-	-	-
I	178	A	I178A	ATC	Missense	D	Non-Functional	-1.66	-	-	-	-	-
G	194	I	G194I	GGA	Missense	D	Non-Functional	-1.66	-	-	-	-	-
I	208	H	I208H	ATT	Missense	D	Non-Functional	-1.66	-	-	-	-	-
L	153	Q	L153Q	CTC	Missense	C	Non-Functional	-1.65	-	-	-	-	-
T	182	W	T182W	ACA	Missense	D	Non-Functional	-1.65	-	-	-	-	-
F	110	D	F110D	TTT	Missense	C	Non-Functional	-1.65	-	-	-	-	-
S	181	H	S181H	AGC	Missense	D	Non-Functional	-1.65	-	-	-	-	-
V	200	G	V200G	GTT	Missense	D	Non-Functional	-1.65	-	-	-	-	-
I	234	Q	I234Q	ATT	Missense	E	Non-Functional	-1.65	-	-	-	-	-
E	188	F	E188F	GAG	Missense	D	Non-Functional	-1.65	-	-	-	-	-
C	307	I	C307I	TGC	Missense	F	Non-Functional	-1.65	-	-	-	-	-
G	93	P	G93P	GGA	Missense	B	Non-Functional	-1.64	-	-	-	-	-
G	236	C	G236C	GGC	Missense	E	Non-Functional	-1.64	-	-	-	-	-
G	236	I	G236I	GGC	Missense	E	Non-Functional	-1.64	-	-	-	-	-
S	181	K	S181K	AGC	Missense	D	Non-Functional	-1.64	-	-	-	-	-
D	183	F	D183F	GAC	Missense	D	Non-Functional	-1.63	-	-	-	-	-
Y	184	L	Y184L	TAT	Missense	D	Non-Functional	-1.63	-	-	-	-	-
V	232	E	V232E	GTA	Missense	E	Non-Functional	-1.63	-	-	-	-	-
D	281	C	D281C	GAC	Missense	F	Non-Functional	-1.63	-	-	-	-	-
M	116	Y	M116Y	ATG	Missense	C	Non-Functional	-1.63	-	-	-	-	-
G	106	L	G106L	GGC	Missense	B	Non-Functional	-1.62	-	-	-	-	-
S	210	N	S210N	AGC	Missense	D	Non-Functional	-1.62	-	-	-	-	-
G	96	P	G96P	GGC	Missense	B	Non-Functional	-1.62	-	-	-	-	-
S	114	H	S114H	TCT	Missense	C	Non-Functional	-1.62	-	-	-	-	-
M	168	D	M168D	ATG	Missense	D	Non-Functional	-1.62	-	-	-	-	-
S	99	R	S99R	AGT	Missense	B	Non-Functional	-1.61	-	-	-	-	-
G	167	M	G167M	GGC	Missense	D	Non-Functional	-1.61	-	-	-	-	-
L	191	Y	L191Y	TTG	Missense	D	Non-Functional	-1.61	-	-	-	-	-
I	309	D	I309D	ATC	Missense	F	Non-Functional	-1.61	-	-	-	-	-
T	182	E	T182E	ACA	Missense	D	Non-Functional	-1.6	-	-	-	-	-
M	289	W	M289W	ATG	Missense	F	Non-Functional	-1.6	-	-	-	-	-
V	300	M	V300M	GTA	Missense	F	Non-Functional	-1.6	-	-	-	-	-
L	216	Y	L216Y	TTA	Missense	D	Non-Functional	-1.59	-	-	-	-	-
V	200	S	V200S	GTT	Missense	D	Non-Functional	-1.59	-	-	-	-	-
S	272	M	S272M	TCC	Missense	F	Non-Functional	-1.59	-	-	-	-	-
G	139	F	G139F	GGC	Missense	C	Non-Functional	-1.58	-	-	-	-	-
D	275	Q	D275Q	GAC	Missense	F	Non-Functional	-1.58	-	-	-	-	-
L	108	E	L108E	CTT	Missense	B	Non-Functional	-1.58	-	-	-	-	-
L	198	K	L198K	TTG	Missense	D	Non-Functional	-1.58	-	-	-	-	-
S	99	K	S99K	AGT	Missense	B	Non-Functional	-1.57	-	-	-	-	-
R	207	F	R207F	AGG	Missense	D	Non-Functional	-1.57	-	-	-	-	-
I	208	T	I208T	ATT	Missense	D	Non-Functional	-1.57	-	-	-	-	-
L	216	S	L216S	TTA	Missense	D	Non-Functional	-1.57	-	-	-	-	-
F	102	V	F102V	TTT	Missense	B	Non-Functional	-1.57	-	-	-	-	-
S	181	Q	S181Q	AGC	Missense	D	Non-Functional	-1.57	-	-	-	-	-
M	247	K	M247K	ATG	Missense	E	Non-Functional	-1.56	-	-	-	-	-
S	164	H	S164H	AGT	Missense	D	Non-Functional	-1.56	-	-	-	-	-
R	284	D	R284D	CGC	Missense	F	Non-Functional	-1.55	-	-	-	-	-
M	100	T	M100T	ATG	Missense	B	Non-Functional	-1.55	-	-	-	-	-
D	115	S	D115S	GAC	Missense	C	Non-Functional	-1.55	-	-	-	-	-
M	168	A	M168A	ATG	Missense	D	Non-Functional	-1.55	-	-	-	-	-
T	182	S	T182S	ACA	Missense	D	Non-Functional	-1.55	-	-	-	-	-
T	186	M	T186M	ACT	Missense	D	Non-Functional	-1.55	-	-	-	-	-
M	116	R	M116R	ATG	Missense	C	Non-Functional	-1.55	-	-	-	-	-
V	127	Y	V127Y	GTA	Missense	C	Non-Functional	-1.55	-	-	-	-	-
S	214	F	S214F	AGT	Missense	D	Non-Functional	-1.55	-	-	-	-	-
V	261	K	V261K	GTG	Missense	E	Non-Functional	-1.55	-	-	-	-	-
G	96	I	G96I	GGC	Missense	B	Non-Functional	-1.54	-	-	-	-	-
A	224	R	A224R	GCT	Missense	E	Non-Functional	-1.54	-	-	-	-	-
V	226	R	V226R	GTG	Missense	E	Non-Functional	-1.54	-	-	-	-	-
C	288	M	C288M	TGC	Missense	F	Non-Functional	-1.54	-	-	-	-	-
G	259	W	G259W	GGA	Missense	E	Non-Functional	-1.53	-	-	-	-	-
P	192	N	P192N	CCA	Missense	D	Non-Functional	-1.53	-	-	-	-	-
L	108	D	L108D	CTT	Missense	B	Non-Functional	-1.53	-	-	-	-	-
S	114	D	S114D	TCT	Missense	C	Non-Functional	-1.53	-	-	-	-	-
F	233	P	F233P	TTC	Missense	E	Non-Functional	-1.53	-	-	-	-	-
F	102	N	F102N	TTT	Missense	B	Non-Functional	-1.53	-	-	-	-	-
V	155	K	V155K	GTA	Missense	C	Non-Functional	-1.53	-	-	-	-	-
S	181	F	S181F	AGC	Missense	D	Non-Functional	-1.53	-	-	-	-	-
G	139	K	G139K	GGC	Missense	C	Non-Functional	-1.52	-	-	-	-	-
L	257	R	L257R	CTA	Missense	E	Non-Functional	-1.52	-	-	-	-	-
S	181	V	S181V	AGC	Missense	D	Non-Functional	-1.52	-	-	-	-	-
F	189	D	F189D	TTT	Missense	D	Non-Functional	-1.52	-	-	-	-	-
V	195	H	V195H	GTG	Missense	D	Non-Functional	-1.52	-	-	-	-	-
I	239	Y	I239Y	ATT	Missense	E	Non-Functional	-1.52	-	-	-	-	-
M	247	W	M247W	ATG	Missense	E	Non-Functional	-1.52	-	-	-	-	-
I	234	R	I234R	ATT	Missense	E	Non-Functional	-1.51	-	-	-	-	-
D	281	W	D281W	GAC	Missense	F	Non-Functional	-1.51	-	-	-	-	-
V	155	H	V155H	GTA	Missense	C	Non-Functional	-1.51	-	-	-	-	-
D	215	L	D215L	GAT	Missense	D	Non-Functional	-1.51	-	-	-	-	-
G	228	W	G228W	GGA	Missense	E	Non-Functional	-1.51	-	-	-	-	-
D	115	M	D115M	GAC	Missense	C	Non-Functional	-1.51	-	-	-	-	-
L	135	Q	L135Q	TTG	Missense	C	Non-Functional	-1.5	-	-	-	-	-
C	97	F	C97F	TGT	Missense	B	Non-Functional	-1.5	-	-	-	-	-
L	216	G	L216G	TTA	Missense	D	Non-Functional	-1.5	-	-	-	-	-
G	228	D	G228D	GGA	Missense	E	Non-Functional	-1.5	-	-	-	-	-
I	90	F	I90F	ATT	Missense	B	Non-Functional	-1.5	-	-	-	-	-
N	177	P	N177P	AAT	Missense	D	Non-Functional	-1.5	-	-	-	-	-
A	224	W	A224W	GCT	Missense	E	Non-Functional	-1.5	-	-	-	-	-
I	255	N	I255N	ATC	Missense	E	Non-Functional	-1.5	-	-	-	-	-
S	302	M	S302M	AGC	Missense	F	Non-Functional	-1.5	-	-	-	-	-
T	163	G	T163G	ACA	Missense	D	Non-Functional	-1.5	-	-	-	-	-
T	213	P	T213P	ACC	Missense	D	Non-Functional	-1.5	-	-	-	-	-
I	119	H	I119H	ATC	Missense	C	Non-Functional	-1.49	-	-	-	-	-
F	189	E	F189E	TTT	Missense	D	Non-Functional	-1.49	-	-	-	-	-
P	192	D	P192D	CCA	Missense	D	Non-Functional	-1.49	-	-	-	-	-
I	218	R	I218R	ATA	Missense	E	Non-Functional	-1.49	-	-	-	-	-
N	246	F	N246F	AAT	Missense	E	Non-Functional	-1.49	-	-	-	-	-
G	93	M	G93M	GGA	Missense	B	Non-Functional	-1.49	-	-	-	-	-
T	182	Q	T182Q	ACA	Missense	D	Non-Functional	-1.49	-	-	-	-	-
I	234	E	I234E	ATT	Missense	E	Non-Functional	-1.49	-	-	-	-	-
V	155	Q	V155Q	GTA	Missense	C	Non-Functional	-1.48	-	-	-	-	-
G	106	Q	G106Q	GGC	Missense	B	Non-Functional	-1.48	-	-	-	-	-
M	116	G	M116G	ATG	Missense	C	Non-Functional	-1.48	-	-	-	-	-
R	174	N	R174N	AGG	Missense	D	Non-Functional	-1.48	-	-	-	-	-
I	208	G	I208G	ATT	Missense	D	Non-Functional	-1.48	-	-	-	-	-
K	297	W	K297W	AAG	Missense	F	Non-Functional	-1.48	-	-	-	-	-
Q	169	W	Q169W	CAG	Missense	D	Non-Functional	-1.48	-	-	-	-	-
M	116	W	M116W	ATG	Missense	C	Non-Functional	-1.47	-	-	-	-	-
T	182	V	T182V	ACA	Missense	D	Non-Functional	-1.47	-	-	-	-	-
G	106	V	G106V	GGC	Missense	B	Non-Functional	-1.47	-	-	-	-	-
I	119	S	I119S	ATC	Missense	C	Non-Functional	-1.47	-	-	-	-	-
F	170	N	F170N	TTT	Missense	D	Non-Functional	-1.47	-	-	-	-	-
H	187	L	H187L	CAT	Missense	D	Non-Functional	-1.47	-	-	-	-	-
L	191	P	L191P	TTG	Missense	D	Non-Functional	-1.47	-	-	-	-	-
A	212	R	A212R	GCT	Missense	D	Non-Functional	-1.47	-	-	-	-	-
D	215	F	D215F	GAT	Missense	D	Non-Functional	-1.47	-	-	-	-	-
G	228	P	G228P	GGA	Missense	E	Non-Functional	-1.47	-	-	-	-	-
K	111	P	K111P	AAG	Missense	C	Non-Functional	-1.47	-	-	-	-	-
S	114	Y	S114Y	TCT	Missense	C	Non-Functional	-1.47	-	-	-	-	-
M	116	E	M116E	ATG	Missense	C	Non-Functional	-1.47	-	-	-	-	-
I	92	R	I92R	ATT	Missense	B	Non-Functional	-1.46	-	-	-	-	-
C	97	W	C97W	TGT	Missense	B	Non-Functional	-1.46	-	-	-	-	-
Q	169	P	Q169P	CAG	Missense	D	Non-Functional	-1.46	-	-	-	-	-
P	192	T	P192T	CCA	Missense	D	Non-Functional	-1.46	-	-	-	-	-
A	203	R	A203R	GCA	Missense	D	Non-Functional	-1.46	-	-	-	-	-
T	205	D	T205D	ACT	Missense	D	Non-Functional	-1.46	-	-	-	-	-
G	117	F	G117F	GGA	Missense	C	Non-Functional	-1.46	-	-	-	-	-
S	273	M	S273M	AGT	Missense	F	Non-Functional	-1.46	-	-	-	-	-
I	218	D	I218D	ATA	Missense	E	Non-Functional	-1.45	-	-	-	-	-
M	116	P	M116P	ATG	Missense	C	Non-Functional	-1.45	-	-	-	-	-
F	146	R	F146R	TTT	Missense	C	Non-Functional	-1.45	-	-	-	-	-
V	155	R	V155R	GTA	Missense	C	Non-Functional	-1.45	-	-	-	-	-
F	146	T	F146T	TTT	Missense	C	Non-Functional	-1.45	-	-	-	-	-
G	236	Y	G236Y	GGC	Missense	E	Non-Functional	-1.44	-	-	-	-	-
L	135	N	L135N	TTG	Missense	C	Non-Functional	-1.44	-	-	-	-	-
I	137	P	I137P	ATC	Missense	C	Non-Functional	-1.44	-	-	-	-	-
T	182	H	T182H	ACA	Missense	D	Non-Functional	-1.44	-	-	-	-	-
I	208	A	I208A	ATT	Missense	D	Non-Functional	-1.44	-	-	-	-	-
G	228	I	G228I	GGA	Missense	E	Non-Functional	-1.44	-	-	-	-	-
V	89	Q	V89Q	GTG	Missense	B	Non-Functional	-1.44	-	-	-	-	-
L	153	D	L153D	CTC	Missense	C	Non-Functional	-1.44	-	-	-	-	-
R	207	G	R207G	AGG	Missense	D	Non-Functional	-1.44	-	-	-	-	-
I	208	R	I208R	ATT	Missense	D	Non-Functional	-1.44	-	-	-	-	-
N	211	C	N211C	AAT	Missense	D	Non-Functional	-1.44	-	-	-	-	-
I	239	N	I239N	ATT	Missense	E	Non-Functional	-1.44	-	-	-	-	-
G	93	C	G93C	GGA	Missense	B	Non-Functional	-1.43	-	-	-	-	-
I	162	Y	I162Y	ATT	Missense	C	Non-Functional	-1.43	-	-	-	-	-
T	182	L	T182L	ACA	Missense	D	Non-Functional	-1.43	-	-	-	-	-
D	183	P	D183P	GAC	Missense	D	Non-Functional	-1.43	-	-	-	-	-
R	207	D	R207D	AGG	Missense	D	Non-Functional	-1.43	-	-	-	-	-
S	210	K	S210K	AGC	Missense	D	Non-Functional	-1.43	-	-	-	-	-
V	232	K	V232K	GTA	Missense	E	Non-Functional	-1.43	-	-	-	-	-
R	91	V	R91V	CGC	Missense	B	Non-Functional	-1.43	-	-	-	-	-
I	74	R	I74R	ATC	Missense	B	Non-Functional	-1.42	-	-	-	-	-
F	110	E	F110E	TTT	Missense	C	Non-Functional	-1.42	-	-	-	-	-
G	117	L	G117L	GGA	Missense	C	Non-Functional	-1.42	-	-	-	-	-
I	137	C	I137C	ATC	Missense	C	Non-Functional	-1.42	-	-	-	-	-
G	167	Y	G167Y	GGC	Missense	D	Non-Functional	-1.42	-	-	-	-	-
L	198	Q	L198Q	TTG	Missense	D	Non-Functional	-1.42	-	-	-	-	-
G	129	W	G129W	GGA	Missense	C	Non-Functional	-1.42	-	-	-	-	-
G	222	P	G222P	GGG	Missense	E	Non-Functional	-1.42	-	-	-	-	-
R	109	P	R109P	CGA	Missense	C	Non-Functional	-1.41	-	-	-	-	-
I	137	R	I137R	ATC	Missense	C	Non-Functional	-1.41	-	-	-	-	-
F	180	S	F180S	TTC	Missense	D	Non-Functional	-1.41	-	-	-	-	-
F	102	P	F102P	TTT	Missense	B	Non-Functional	-1.4	-	-	-	-	-
L	64	M	L64M	TTA	Missense	B	Non-Functional	-1.4	-	-	-	-	-
I	144	W	I144W	ATT	Missense	C	Non-Functional	-1.4	-	-	-	-	-
I	255	H	I255H	ATC	Missense	E	Non-Functional	-1.4	-	-	-	-	-
V	155	P	V155P	GTA	Missense	C	Non-Functional	-1.4	-	-	-	-	-
S	181	E	S181E	AGC	Missense	D	Non-Functional	-1.4	-	-	-	-	-
M	100	H	M100H	ATG	Missense	B	Non-Functional	-1.39	-	-	-	-	-
D	115	P	D115P	GAC	Missense	C	Non-Functional	-1.39	-	-	-	-	-
D	115	T	D115T	GAC	Missense	C	Non-Functional	-1.39	-	-	-	-	-
Y	184	G	Y184G	TAT	Missense	D	Non-Functional	-1.39	-	-	-	-	-
L	198	S	L198S	TTG	Missense	D	Non-Functional	-1.39	-	-	-	-	-
I	218	Y	I218Y	ATA	Missense	E	Non-Functional	-1.39	-	-	-	-	-
F	102	Q	F102Q	TTT	Missense	B	Non-Functional	-1.39	-	-	-	-	-
S	114	R	S114R	TCT	Missense	C	Non-Functional	-1.39	-	-	-	-	-
D	115	G	D115G	GAC	Missense	C	Non-Functional	-1.39	-	-	-	-	-
I	239	K	I239K	ATT	Missense	E	Non-Functional	-1.38	-	-	-	-	-
V	155	N	V155N	GTA	Missense	C	Non-Functional	-1.38	-	-	-	-	-
F	189	W	F189W	TTT	Missense	D	Non-Functional	-1.38	-	-	-	-	-
L	287	R	L287R	CTC	Missense	F	Non-Functional	-1.38	-	-	-	-	-
M	116	S	M116S	ATG	Missense	C	Non-Functional	-1.38	-	-	-	-	-
V	226	W	V226W	GTG	Missense	E	Non-Functional	-1.37	-	-	-	-	-
L	191	H	L191H	TTG	Missense	D	Non-Functional	-1.37	-	-	-	-	-
M	289	G	M289G	ATG	Missense	F	Non-Functional	-1.37	-	-	-	-	-
G	129	K	G129K	GGA	Missense	C	Non-Functional	-1.37	-	-	-	-	-
L	191	R	L191R	TTG	Missense	D	Non-Functional	-1.37	-	-	-	-	-
V	195	R	V195R	GTG	Missense	D	Non-Functional	-1.37	-	-	-	-	-
T	205	Y	T205Y	ACT	Missense	D	Non-Functional	-1.37	-	-	-	-	-
S	181	L	S181L	AGC	Missense	D	Non-Functional	-1.37	-	-	-	-	-
G	231	P	G231P	GGT	Missense	E	Non-Functional	-1.37	-	-	-	-	-
V	226	H	V226H	GTG	Missense	E	Non-Functional	-1.36	-	-	-	-	-
Q	299	C	Q299C	CAA	Missense	F	Non-Functional	-1.36	-	-	-	-	-
I	119	K	I119K	ATC	Missense	C	Non-Functional	-1.36	-	-	-	-	-
V	298	Y	V298Y	GTG	Missense	F	Non-Functional	-1.36	-	-	-	-	-
D	115	C	D115C	GAC	Missense	C	Non-Functional	-1.36	-	-	-	-	-
G	117	V	G117V	GGA	Missense	C	Non-Functional	-1.36	-	-	-	-	-
V	127	W	V127W	GTA	Missense	C	Non-Functional	-1.36	-	-	-	-	-
I	137	Y	I137Y	ATC	Missense	C	Non-Functional	-1.36	-	-	-	-	-
F	146	D	F146D	TTT	Missense	C	Non-Functional	-1.36	-	-	-	-	-
E	185	M	E185M	GAA	Missense	D	Non-Functional	-1.36	-	-	-	-	-
V	263	Q	V263Q	GTC	Missense	E	Non-Functional	-1.36	-	-	-	-	-
Q	148	P	Q148P	CAA	Missense	C	Non-Functional	-1.36	-	-	-	-	-
S	210	V	S210V	AGC	Missense	D	Non-Functional	-1.36	-	-	-	-	-
I	137	S	I137S	ATC	Missense	C	Non-Functional	-1.35	-	-	-	-	-
G	228	Q	G228Q	GGA	Missense	E	Non-Functional	-1.35	-	-	-	-	-
F	110	P	F110P	TTT	Missense	C	Non-Functional	-1.35	-	-	-	-	-
G	128	K	G128K	GGA	Missense	C	Non-Functional	-1.35	-	-	-	-	-
S	210	W	S210W	AGC	Missense	D	Non-Functional	-1.35	-	-	-	-	-
M	289	Q	M289Q	ATG	Missense	F	Non-Functional	-1.35	-	-	-	-	-
G	117	Y	G117Y	GGA	Missense	C	Non-Functional	-1.35	-	-	-	-	-
I	162	R	I162R	ATT	Missense	C	Non-Functional	-1.34	-	-	-	-	-
V	127	S	V127S	GTA	Missense	C	Non-Functional	-1.34	-	-	-	-	-
F	146	Q	F146Q	TTT	Missense	C	Non-Functional	-1.34	-	-	-	-	-
I	162	G	I162G	ATT	Missense	C	Non-Functional	-1.34	-	-	-	-	-
L	287	W	L287W	CTC	Missense	F	Non-Functional	-1.34	-	-	-	-	-
M	100	A	M100A	ATG	Missense	B	Non-Functional	-1.33	-	-	-	-	-
F	110	A	F110A	TTT	Missense	C	Non-Functional	-1.33	-	-	-	-	-
G	228	K	G228K	GGA	Missense	E	Non-Functional	-1.33	-	-	-	-	-
A	251	Y	A251Y	GCG	Missense	E	Non-Functional	-1.33	-	-	-	-	-
I	208	P	I208P	ATT	Missense	D	Non-Functional	-1.33	-	-	-	-	-
G	167	T	G167T	GGC	Missense	D	Non-Functional	-1.32	-	-	-	-	-
L	179	S	L179S	TTA	Missense	D	Non-Functional	-1.32	-	-	-	-	-
R	91	D	R91D	CGC	Missense	B	Non-Functional	-1.32	-	-	-	-	-
Q	112	N	Q112N	CAA	Missense	C	Non-Functional	-1.32	-	-	-	-	-
I	166	D	I166D	ATC	Missense	D	Non-Functional	-1.32	-	-	-	-	-
I	234	K	I234K	ATT	Missense	E	Non-Functional	-1.32	-	-	-	-	-
C	290	P	C290P	TGT	Missense	F	Non-Functional	-1.32	-	-	-	-	-
I	162	D	I162D	ATT	Missense	C	Non-Functional	-1.31	-	-	-	-	-
D	183	G	D183G	GAC	Missense	D	Non-Functional	-1.31	-	-	-	-	-
P	192	K	P192K	CCA	Missense	D	Non-Functional	-1.31	-	-	-	-	-
G	194	V	G194V	GGA	Missense	D	Non-Functional	-1.31	-	-	-	-	-
D	215	C	D215C	GAT	Missense	D	Non-Functional	-1.31	-	-	-	-	-
S	273	F	S273F	AGT	Missense	F	Non-Functional	-1.31	-	-	-	-	-
T	151	E	T151E	ACA	Missense	C	Non-Functional	-1.31	-	-	-	-	-
F	180	P	F180P	TTC	Missense	D	Non-Functional	-1.31	-	-	-	-	-
L	191	T	L191T	TTG	Missense	D	Non-Functional	-1.31	-	-	-	-	-
I	92	K	I92K	ATT	Missense	B	Non-Functional	-1.31	-	-	-	-	-
V	261	F	V261F	GTG	Missense	E	Non-Functional	-1.31	-	-	-	-	-
L	277	C	L277C	TTG	Missense	F	Non-Functional	-1.31	-	-	-	-	-
F	102	C	F102C	TTT	Missense	B	Non-Functional	-1.3	-	-	-	-	-
T	160	E	T160E	ACT	Missense	C	Non-Functional	-1.3	-	-	-	-	-
T	175	P	T175P	ACT	Missense	D	Non-Functional	-1.3	-	-	-	-	-
C	97	K	C97K	TGT	Missense	B	Non-Functional	-1.3	-	-	-	-	-
L	135	K	L135K	TTG	Missense	C	Non-Functional	-1.3	-	-	-	-	-
T	163	P	T163P	ACA	Missense	D	Non-Functional	-1.3	-	-	-	-	-
G	167	F	G167F	GGC	Missense	D	Non-Functional	-1.3	-	-	-	-	-
G	236	R	G236R	GGC	Missense	E	Non-Functional	-1.3	-	-	-	-	-
L	257	Q	L257Q	CTA	Missense	E	Non-Functional	-1.3	-	-	-	-	-
L	287	Q	L287Q	CTC	Missense	F	Non-Functional	-1.3	-	-	-	-	-
T	160	G	T160G	ACT	Missense	C	Non-Functional	-1.29	-	-	-	-	-
T	160	R	T160R	ACT	Missense	C	Non-Functional	-1.29	-	-	-	-	-
H	187	P	H187P	CAT	Missense	D	Non-Functional	-1.29	-	-	-	-	-
G	231	I	G231I	GGT	Missense	E	Non-Functional	-1.29	-	-	-	-	-
Q	276	W	Q276W	CAG	Missense	F	Non-Functional	-1.29	-	-	-	-	-
V	89	Y	V89Y	GTG	Missense	B	Non-Functional	-1.29	-	-	-	-	-
T	160	D	T160D	ACT	Missense	C	Non-Functional	-1.29	-	-	-	-	-
F	180	T	F180T	TTC	Missense	D	Non-Functional	-1.29	-	-	-	-	-
K	202	H	K202H	AAG	Missense	D	Non-Functional	-1.29	-	-	-	-	-
L	249	K	L249K	TTA	Missense	E	Non-Functional	-1.29	-	-	-	-	-
G	259	E	G259E	GGA	Missense	E	Non-Functional	-1.29	-	-	-	-	-
D	115	F	D115F	GAC	Missense	C	Non-Functional	-1.29	-	-	-	-	-
D	292	R	D292R	GAT	Missense	F	Non-Functional	-1.29	-	-	-	-	-
G	139	V	G139V	GGC	Missense	C	Non-Functional	-1.28	-	-	-	-	-
F	296	K	F296K	TTC	Missense	F	Non-Functional	-1.28	-	-	-	-	-
N	217	W	N217W	AAT	Missense	E	Non-Functional	-1.28	-	-	-	-	-
L	135	H	L135H	TTG	Missense	C	Non-Functional	-1.28	-	-	-	-	-
T	160	P	T160P	ACT	Missense	C	Non-Functional	-1.28	-	-	-	-	-
L	108	Q	L108Q	CTT	Missense	B	Non-Functional	-1.27	-	-	-	-	-
H	120	P	H120P	CAC	Missense	C	Non-Functional	-1.27	-	-	-	-	-
I	119	Q	I119Q	ATC	Missense	C	Non-Functional	-1.26	-	-	-	-	-
M	100	Q	M100Q	ATG	Missense	B	Non-Functional	-1.26	-	-	-	-	-
F	102	I	F102I	TTT	Missense	B	Non-Functional	-1.26	-	-	-	-	-
M	116	Q	M116Q	ATG	Missense	C	Non-Functional	-1.26	-	-	-	-	-
Q	148	N	Q148N	CAA	Missense	C	Non-Functional	-1.26	-	-	-	-	-
S	210	L	S210L	AGC	Missense	D	Non-Functional	-1.26	-	-	-	-	-
R	284	E	R284E	CGC	Missense	F	Non-Functional	-1.26	-	-	-	-	-
N	95	P	N95P	AAT	Missense	B	Non-Functional	-1.26	-	-	-	-	-
T	160	Q	T160Q	ACT	Missense	C	Non-Functional	-1.26	-	-	-	-	-
I	218	S	I218S	ATA	Missense	E	Non-Functional	-1.26	-	-	-	-	-
V	283	W	V283W	GTA	Missense	F	Non-Functional	-1.26	-	-	-	-	-
I	137	D	I137D	ATC	Missense	C	Non-Functional	-1.25	-	-	-	-	-
T	182	R	T182R	ACA	Missense	D	Non-Functional	-1.25	-	-	-	-	-
G	236	V	G236V	GGC	Missense	E	Non-Functional	-1.25	-	-	-	-	-
I	162	P	I162P	ATT	Missense	C	Non-Functional	-1.25	-	-	-	-	-
T	182	N	T182N	ACA	Missense	D	Non-Functional	-1.25	-	-	-	-	-
G	128	P	G128P	GGA	Missense	C	Non-Functional	-1.25	-	-	-	-	-
S	181	I	S181I	AGC	Missense	D	Non-Functional	-1.25	-	-	-	-	-
L	216	P	L216P	TTA	Missense	D	Non-Functional	-1.25	-	-	-	-	-
I	225	P	I225P	ATT	Missense	E	Non-Functional	-1.25	-	-	-	-	-
N	258	P	N258P	AAT	Missense	E	Non-Functional	-1.25	-	-	-	-	-
G	96	A	G96A	GGC	Missense	B	Non-Functional	-1.24	-	-	-	-	-
M	116	A	M116A	ATG	Missense	C	Non-Functional	-1.24	-	-	-	-	-
T	151	H	T151H	ACA	Missense	C	Non-Functional	-1.24	-	-	-	-	-
M	168	T	M168T	ATG	Missense	D	Non-Functional	-1.24	-	-	-	-	-
D	275	P	D275P	GAC	Missense	F	Non-Functional	-1.24	-	-	-	-	-
I	137	H	I137H	ATC	Missense	C	Non-Functional	-1.24	-	-	-	-	-
L	153	Y	L153Y	CTC	Missense	C	Non-Functional	-1.24	-	-	-	-	-
I	218	E	I218E	ATA	Missense	E	Non-Functional	-1.24	-	-	-	-	-
G	306	P	G306P	GGC	Missense	F	Non-Functional	-1.24	-	-	-	-	-
Q	169	C	Q169C	CAG	Missense	D	Non-Functional	-1.24	-	-	-	-	-
F	189	T	F189T	TTT	Missense	D	Non-Functional	-1.23	-	-	-	-	-
L	153	R	L153R	CTC	Missense	C	Non-Functional	-1.23	-	-	-	-	-
I	208	C	I208C	ATT	Missense	D	Non-Functional	-1.23	-	-	-	-	-
I	162	C	I162C	ATT	Missense	C	Non-Functional	-1.23	-	-	-	-	-
V	200	D	V200D	GTT	Missense	D	Non-Functional	-1.23	-	-	-	-	-
G	231	M	G231M	GGT	Missense	E	Non-Functional	-1.23	-	-	-	-	-
F	241	S	F241S	TTT	Missense	E	Non-Functional	-1.23	-	-	-	-	-
F	146	A	F146A	TTT	Missense	C	Non-Functional	-1.22	-	-	-	-	-
T	151	L	T151L	ACA	Missense	C	Non-Functional	-1.22	-	-	-	-	-
P	192	M	P192M	CCA	Missense	D	Non-Functional	-1.22	-	-	-	-	-
I	90	E	I90E	ATT	Missense	B	Non-Functional	-1.22	-	-	-	-	-
R	109	N	R109N	CGA	Missense	C	Non-Functional	-1.22	-	-	-	-	-
F	110	C	F110C	TTT	Missense	C	Non-Functional	-1.22	-	-	-	-	-
F	171	E	F171E	TTT	Missense	D	Non-Functional	-1.22	-	-	-	-	-
F	189	V	F189V	TTT	Missense	D	Non-Functional	-1.22	-	-	-	-	-
I	208	N	I208N	ATT	Missense	D	Non-Functional	-1.22	-	-	-	-	-
E	101	N	E101N	GAG	Missense	B	Non-Functional	-1.22	-	-	-	-	-
S	114	K	S114K	TCT	Missense	C	Non-Functional	-1.22	-	-	-	-	-
G	117	I	G117I	GGA	Missense	C	Non-Functional	-1.22	-	-	-	-	-
Y	184	N	Y184N	TAT	Missense	D	Non-Functional	-1.22	-	-	-	-	-
A	251	E	A251E	GCG	Missense	E	Non-Functional	-1.22	-	-	-	-	-
G	259	Y	G259Y	GGA	Missense	E	Non-Functional	-1.22	-	-	-	-	-
Y	285	I	Y285I	TAC	Missense	F	Non-Functional	-1.22	-	-	-	-	-
I	144	P	I144P	ATT	Missense	C	Non-Functional	-1.22	-	-	-	-	-
L	179	N	L179N	TTA	Missense	D	Non-Functional	-1.22	-	-	-	-	-
R	207	S	R207S	AGG	Missense	D	Non-Functional	-1.22	-	-	-	-	-
M	116	K	M116K	ATG	Missense	C	Non-Functional	-1.21	-	-	-	-	-
V	89	F	V89F	GTG	Missense	B	Non-Functional	-1.21	-	-	-	-	-
G	117	P	G117P	GGA	Missense	C	Non-Functional	-1.21	-	-	-	-	-
M	168	S	M168S	ATG	Missense	D	Non-Functional	-1.21	-	-	-	-	-
L	277	P	L277P	TTG	Missense	F	Non-Functional	-1.21	-	-	-	-	-
Q	308	P	Q308P	CAA	Missense	F	Non-Functional	-1.21	-	-	-	-	-
I	137	K	I137K	ATC	Missense	C	Non-Functional	-1.21	-	-	-	-	-
S	125	L	S125L	AGC	Missense	C	Non-Functional	-1.2	-	-	-	-	-
V	127	K	V127K	GTA	Missense	C	Non-Functional	-1.2	-	-	-	-	-
M	289	F	M289F	ATG	Missense	F	Non-Functional	-1.2	-	-	-	-	-
L	135	D	L135D	TTG	Missense	C	Non-Functional	-1.2	-	-	-	-	-
L	135	G	L135G	TTG	Missense	C	Non-Functional	-1.2	-	-	-	-	-
V	261	H	V261H	GTG	Missense	E	Non-Functional	-1.2	-	-	-	-	-
V	155	W	V155W	GTA	Missense	C	Non-Functional	-1.19	-	-	-	-	-
G	167	D	G167D	GGC	Missense	D	Non-Functional	-1.19	-	-	-	-	-
P	192	W	P192W	CCA	Missense	D	Non-Functional	-1.19	-	-	-	-	-
F	241	R	F241R	TTT	Missense	E	Non-Functional	-1.19	-	-	-	-	-
L	257	S	L257S	CTA	Missense	E	Non-Functional	-1.19	-	-	-	-	-
M	100	R	M100R	ATG	Missense	B	Non-Functional	-1.19	-	-	-	-	-
T	151	W	T151W	ACA	Missense	C	Non-Functional	-1.19	-	-	-	-	-
I	178	Y	I178Y	ATC	Missense	D	Non-Functional	-1.19	-	-	-	-	-
L	191	S	L191S	TTG	Missense	D	Non-Functional	-1.19	-	-	-	-	-
P	192	V	P192V	CCA	Missense	D	Non-Functional	-1.19	-	-	-	-	-
K	196	Y	K196Y	AAA	Missense	D	Non-Functional	-1.19	-	-	-	-	-
I	309	C	I309C	ATC	Missense	F	Non-Functional	-1.19	-	-	-	-	-
Y	184	R	Y184R	TAT	Missense	D	Non-Functional	-1.19	-	-	-	-	-
F	102	S	F102S	TTT	Missense	B	Non-Functional	-1.18	-	-	-	-	-
S	302	N	S302N	AGC	Missense	F	Non-Functional	-1.18	-	-	-	-	-
G	93	F	G93F	GGA	Missense	B	Non-Functional	-1.18	-	-	-	-	-
N	95	H	N95H	AAT	Missense	B	Non-Functional	-1.18	-	-	-	-	-
F	110	G	F110G	TTT	Missense	C	Non-Functional	-1.18	-	-	-	-	-
F	110	S	F110S	TTT	Missense	C	Non-Functional	-1.18	-	-	-	-	-
G	139	L	G139L	GGC	Missense	C	Non-Functional	-1.18	-	-	-	-	-
L	198	P	L198P	TTG	Missense	D	Non-Functional	-1.18	-	-	-	-	-
V	263	P	V263P	GTC	Missense	E	Non-Functional	-1.18	-	-	-	-	-
A	291	W	A291W	GCT	Missense	F	Non-Functional	-1.18	-	-	-	-	-
V	155	G	V155G	GTA	Missense	C	Non-Functional	-1.18	-	-	-	-	-
Y	184	T	Y184T	TAT	Missense	D	Non-Functional	-1.17	-	-	-	-	-
T	151	D	T151D	ACA	Missense	C	Non-Functional	-1.17	-	-	-	-	-
G	274	H	G274H	GGA	Missense	F	Non-Functional	-1.17	-	-	-	-	-
K	286	D	K286D	AAG	Missense	F	Non-Functional	-1.17	-	-	-	-	-
D	292	Q	D292Q	GAT	Missense	F	Non-Functional	-1.17	-	-	-	-	-
P	121	E	P121E	CCT	Missense	C	Non-Functional	-1.17	-	-	-	-	-
G	149	P	G149P	GGG	Missense	C	Non-Functional	-1.17	-	-	-	-	-
L	191	D	L191D	TTG	Missense	D	Non-Functional	-1.17	-	-	-	-	-
P	192	L	P192L	CCA	Missense	D	Non-Functional	-1.17	-	-	-	-	-
T	209	D	T209D	ACC	Missense	D	Non-Functional	-1.17	-	-	-	-	-
F	241	K	F241K	TTT	Missense	E	Non-Functional	-1.17	-	-	-	-	-
L	295	N	L295N	CTC	Missense	F	Non-Functional	-1.17	-	-	-	-	-
C	307	V	C307V	TGC	Missense	F	Non-Functional	-1.17	-	-	-	-	-
D	115	L	D115L	GAC	Missense	C	Non-Functional	-1.17	-	-	-	-	-
D	183	C	D183C	GAC	Missense	D	Non-Functional	-1.17	-	-	-	-	-
C	97	N	C97N	TGT	Missense	B	Non-Functional	-1.16	-	-	-	-	-
G	167	W	G167W	GGC	Missense	D	Non-Functional	-1.16	-	-	-	-	-
I	239	Q	I239Q	ATT	Missense	E	Non-Functional	-1.16	-	-	-	-	-
S	99	D	S99D	AGT	Missense	B	Non-Functional	-1.16	-	-	-	-	-
F	170	P	F170P	TTT	Missense	D	Non-Functional	-1.16	-	-	-	-	-
E	188	Y	E188Y	GAG	Missense	D	Non-Functional	-1.16	-	-	-	-	-
S	197	Y	S197Y	AGT	Missense	D	Non-Functional	-1.16	-	-	-	-	-
V	200	P	V200P	GTT	Missense	D	Non-Functional	-1.16	-	-	-	-	-
R	284	V	R284V	CGC	Missense	F	Non-Functional	-1.16	-	-	-	-	-
V	89	W	V89W	GTG	Missense	B	Non-Functional	-1.16	-	-	-	-	-
F	102	T	F102T	TTT	Missense	B	Non-Functional	-1.16	-	-	-	-	-
F	102	Y	F102Y	TTT	Missense	B	Non-Functional	-1.16	-	-	-	-	-
V	113	W	V113W	GTA	Missense	C	Non-Functional	-1.16	-	-	-	-	-
D	115	R	D115R	GAC	Missense	C	Non-Functional	-1.16	-	-	-	-	-
I	119	E	I119E	ATC	Missense	C	Non-Functional	-1.16	-	-	-	-	-
Q	169	G	Q169G	CAG	Missense	D	Non-Functional	-1.16	-	-	-	-	-
E	188	L	E188L	GAG	Missense	D	Non-Functional	-1.16	-	-	-	-	-
V	200	Y	V200Y	GTT	Missense	D	Non-Functional	-1.16	-	-	-	-	-
A	251	R	A251R	GCG	Missense	E	Non-Functional	-1.16	-	-	-	-	-
G	306	Y	G306Y	GGC	Missense	F	Non-Functional	-1.16	-	-	-	-	-
F	189	I	F189I	TTT	Missense	D	Non-Functional	-1.15	-	-	-	-	-
I	82	W	I82W	ATA	Missense	B	Non-Functional	-1.15	-	-	-	-	-
G	106	Y	G106Y	GGC	Missense	B	Non-Functional	-1.15	-	-	-	-	-
S	114	L	S114L	TCT	Missense	C	Non-Functional	-1.15	-	-	-	-	-
G	129	L	G129L	GGA	Missense	C	Non-Functional	-1.15	-	-	-	-	-
S	161	P	S161P	TCT	Missense	C	Non-Functional	-1.15	-	-	-	-	-
I	178	W	I178W	ATC	Missense	D	Non-Functional	-1.15	-	-	-	-	-
I	218	G	I218G	ATA	Missense	E	Non-Functional	-1.15	-	-	-	-	-
V	145	P	V145P	GTT	Missense	C	Non-Functional	-1.15	-	-	-	-	-
F	146	W	F146W	TTT	Missense	C	Non-Functional	-1.15	-	-	-	-	-
L	153	W	L153W	CTC	Missense	C	Non-Functional	-1.15	-	-	-	-	-
P	192	H	P192H	CCA	Missense	D	Non-Functional	-1.15	-	-	-	-	-
R	207	P	R207P	AGG	Missense	D	Non-Functional	-1.15	-	-	-	-	-
G	228	L	G228L	GGA	Missense	E	Non-Functional	-1.15	-	-	-	-	-
V	261	Y	V261Y	GTG	Missense	E	Non-Functional	-1.15	-	-	-	-	-
S	193	W	S193W	AGT	Missense	D	Non-Functional	-1.15	-	-	-	-	-
C	288	K	C288K	TGC	Missense	F	Non-Functional	-1.15	-	-	-	-	-
E	101	C	E101C	GAG	Missense	B	Non-Functional	-1.14	-	-	-	-	-
V	85	P	V85P	GTT	Missense	B	Non-Functional	-1.14	-	-	-	-	-
Q	112	P	Q112P	CAA	Missense	C	Non-Functional	-1.14	-	-	-	-	-
I	119	Y	I119Y	ATC	Missense	C	Non-Functional	-1.14	-	-	-	-	-
V	200	C	V200C	GTT	Missense	D	Non-Functional	-1.14	-	-	-	-	-
L	249	H	L249H	TTA	Missense	E	Non-Functional	-1.14	-	-	-	-	-
C	97	Q	C97Q	TGT	Missense	B	Non-Functional	-1.14	-	-	-	-	-
E	101	H	E101H	GAG	Missense	B	Non-Functional	-1.14	-	-	-	-	-
F	102	R	F102R	TTT	Missense	B	Non-Functional	-1.14	-	-	-	-	-
L	107	E	L107E	CTG	Missense	B	Non-Functional	-1.14	-	-	-	-	-
F	146	P	F146P	TTT	Missense	C	Non-Functional	-1.14	-	-	-	-	-
G	167	R	G167R	GGC	Missense	D	Non-Functional	-1.14	-	-	-	-	-
F	170	R	F170R	TTT	Missense	D	Non-Functional	-1.14	-	-	-	-	-
G	117	W	G117W	GGA	Missense	C	Non-Functional	-1.14	-	-	-	-	-
V	300	L	V300L	GTA	Missense	F	Non-Functional	-1.14	-	-	-	-	-
I	178	S	I178S	ATC	Missense	D	Non-Functional	-1.13	-	-	-	-	-
G	194	Y	G194Y	GGA	Missense	D	Non-Functional	-1.13	-	-	-	-	-
L	135	A	L135A	TTG	Missense	C	Non-Functional	-1.13	-	-	-	-	-
G	139	P	G139P	GGC	Missense	C	Non-Functional	-1.13	-	-	-	-	-
L	108	P	L108P	CTT	Missense	B	Non-Functional	-1.13	-	-	-	-	-
M	116	N	M116N	ATG	Missense	C	Non-Functional	-1.13	-	-	-	-	-
T	160	Y	T160Y	ACT	Missense	C	Non-Functional	-1.13	-	-	-	-	-
Q	169	A	Q169A	CAG	Missense	D	Non-Functional	-1.13	-	-	-	-	-
E	188	A	E188A	GAG	Missense	D	Non-Functional	-1.13	-	-	-	-	-
L	295	D	L295D	CTC	Missense	F	Non-Functional	-1.13	-	-	-	-	-
V	89	L	V89L	GTG	Missense	B	Non-Functional	-1.13	-	-	-	-	-
T	151	M	T151M	ACA	Missense	C	Non-Functional	-1.13	-	-	-	-	-
K	159	P	K159P	AAA	Missense	C	Non-Functional	-1.13	-	-	-	-	-
P	192	E	P192E	CCA	Missense	D	Non-Functional	-1.13	-	-	-	-	-
I	239	D	I239D	ATT	Missense	E	Non-Functional	-1.13	-	-	-	-	-
L	153	K	L153K	CTC	Missense	C	Non-Functional	-1.12	-	-	-	-	-
P	192	A	P192A	CCA	Missense	D	Non-Functional	-1.12	-	-	-	-	-
V	220	R	V220R	GTT	Missense	E	Non-Functional	-1.12	-	-	-	-	-
L	179	T	L179T	TTA	Missense	D	Non-Functional	-1.12	-	-	-	-	-
V	261	Q	V261Q	GTG	Missense	E	Non-Functional	-1.12	-	-	-	-	-
D	172	P	D172P	GAC	Missense	D	Non-Functional	-1.12	-	-	-	-	-
T	186	W	T186W	ACT	Missense	D	Non-Functional	-1.12	-	-	-	-	-
G	231	K	G231K	GGT	Missense	E	Non-Functional	-1.12	-	-	-	-	-
V	232	R	V232R	GTA	Missense	E	Non-Functional	-1.12	-	-	-	-	-
L	268	K	L268K	CTA	Missense	E	Non-Functional	-1.12	-	-	-	-	-
K	286	H	K286H	AAG	Missense	F	Non-Functional	-1.12	-	-	-	-	-
T	209	K	T209K	ACC	Missense	D	Non-Functional	-1.12	-	-	-	-	-
L	135	S	L135S	TTG	Missense	C	Non-Functional	-1.11	-	-	-	-	-
I	144	E	I144E	ATT	Missense	C	Non-Functional	-1.11	-	-	-	-	-
I	166	P	I166P	ATC	Missense	D	Non-Functional	-1.11	-	-	-	-	-
G	167	N	G167N	GGC	Missense	D	Non-Functional	-1.11	-	-	-	-	-
I	208	S	I208S	ATT	Missense	D	Non-Functional	-1.11	-	-	-	-	-
S	214	P	S214P	AGT	Missense	D	Non-Functional	-1.11	-	-	-	-	-
D	281	H	D281H	GAC	Missense	F	Non-Functional	-1.11	-	-	-	-	-
N	304	V	N304V	AAC	Missense	F	Non-Functional	-1.11	-	-	-	-	-
N	199	P	N199P	AAT	Missense	D	Non-Functional	-1.11	-	-	-	-	-
I	208	K	I208K	ATT	Missense	D	Non-Functional	-1.11	-	-	-	-	-
I	162	K	I162K	ATT	Missense	C	Non-Functional	-1.11	-	-	-	-	-
Q	276	T	Q276T	CAG	Missense	F	Non-Functional	-1.1	-	-	-	-	-
E	185	T	E185T	GAA	Missense	D	Non-Functional	-1.1	-	-	-	-	-
F	189	S	F189S	TTT	Missense	D	Non-Functional	-1.1	-	-	-	-	-
I	208	D	I208D	ATT	Missense	D	Non-Functional	-1.1	-	-	-	-	-
M	247	D	M247D	ATG	Missense	E	Non-Functional	-1.1	-	-	-	-	-
F	110	T	F110T	TTT	Missense	C	Non-Functional	-1.1	-	-	-	-	-
I	144	Y	I144Y	ATT	Missense	C	Non-Functional	-1.1	-	-	-	-	-
L	191	Q	L191Q	TTG	Missense	D	Non-Functional	-1.1	-	-	-	-	-
I	239	S	I239S	ATT	Missense	E	Non-Functional	-1.1	-	-	-	-	-
I	90	P	I90P	ATT	Missense	B	Non-Functional	-1.1	-	-	-	-	-
V	195	P	V195P	GTG	Missense	D	Non-Functional	-1.1	-	-	-	-	-
G	129	Q	G129Q	GGA	Missense	C	Non-Functional	-1.09	-	-	-	-	-
I	162	S	I162S	ATT	Missense	C	Non-Functional	-1.09	-	-	-	-	-
D	165	Q	D165Q	GAC	Missense	D	Non-Functional	-1.09	-	-	-	-	-
P	192	Y	P192Y	CCA	Missense	D	Non-Functional	-1.09	-	-	-	-	-
V	232	Y	V232Y	GTA	Missense	E	Non-Functional	-1.09	-	-	-	-	-
L	191	E	L191E	TTG	Missense	D	Non-Functional	-1.09	-	-	-	-	-
S	125	R	S125R	AGC	Missense	C	Non-Functional	-1.09	-	-	-	-	-
L	153	A	L153A	CTC	Missense	C	Non-Functional	-1.08	-	-	-	-	-
N	217	P	N217P	AAT	Missense	E	Non-Functional	-1.08	-	-	-	-	-
H	120	G	H120G	CAC	Missense	C	Non-Functional	-1.08	-	-	-	-	-
V	127	H	V127H	GTA	Missense	C	Non-Functional	-1.08	-	-	-	-	-
S	197	M	S197M	AGT	Missense	D	Non-Functional	-1.08	-	-	-	-	-
M	247	P	M247P	ATG	Missense	E	Non-Functional	-1.08	-	-	-	-	-
P	94	D	P94D	CCA	Missense	B	Non-Functional	-1.08	-	-	-	-	-
F	110	W	F110W	TTT	Missense	C	Non-Functional	-1.08	-	-	-	-	-
K	111	G	K111G	AAG	Missense	C	Non-Functional	-1.08	-	-	-	-	-
I	137	G	I137G	ATC	Missense	C	Non-Functional	-1.08	-	-	-	-	-
Q	142	P	Q142P	CAG	Missense	C	Non-Functional	-1.08	-	-	-	-	-
F	146	N	F146N	TTT	Missense	C	Non-Functional	-1.08	-	-	-	-	-
T	163	D	T163D	ACA	Missense	D	Non-Functional	-1.08	-	-	-	-	-
S	164	F	S164F	AGT	Missense	D	Non-Functional	-1.08	-	-	-	-	-
G	236	E	G236E	GGC	Missense	E	Non-Functional	-1.08	-	-	-	-	-
I	239	P	I239P	ATT	Missense	E	Non-Functional	-1.08	-	-	-	-	-
I	255	Y	I255Y	ATC	Missense	E	Non-Functional	-1.08	-	-	-	-	-
K	286	T	K286T	AAG	Missense	F	Non-Functional	-1.08	-	-	-	-	-
I	144	K	I144K	ATT	Missense	C	Non-Functional	-1.07	-	-	-	-	-
L	191	G	L191G	TTG	Missense	D	Non-Functional	-1.07	-	-	-	-	-
K	111	S	K111S	AAG	Missense	C	Non-Functional	-1.07	-	-	-	-	-
L	179	E	L179E	TTA	Missense	D	Non-Functional	-1.07	-	-	-	-	-
E	188	C	E188C	GAG	Missense	D	Non-Functional	-1.07	-	-	-	-	-
T	209	C	T209C	ACC	Missense	D	Non-Functional	-1.07	-	-	-	-	-
S	214	W	S214W	AGT	Missense	D	Non-Functional	-1.07	-	-	-	-	-
A	88	P	A88P	GCC	Missense	B	Non-Functional	-1.07	-	-	-	-	-
R	130	D	R130D	AGG	Missense	C	Non-Functional	-1.07	-	-	-	-	-
I	137	A	I137A	ATC	Missense	C	Non-Functional	-1.07	-	-	-	-	-
I	162	T	I162T	ATT	Missense	C	Non-Functional	-1.07	-	-	-	-	-
R	174	Q	R174Q	AGG	Missense	D	Non-Functional	-1.07	-	-	-	-	-
V	300	Q	V300Q	GTA	Missense	F	Non-Functional	-1.07	-	-	-	-	-
L	122	P	L122P	CTT	Missense	C	Non-Functional	-1.07	-	-	-	-	-
L	135	E	L135E	TTG	Missense	C	Non-Functional	-1.07	-	-	-	-	-
V	155	S	V155S	GTA	Missense	C	Non-Functional	-1.06	-	-	-	-	-
N	132	P	N132P	AAT	Missense	C	Non-Functional	-1.06	-	-	-	-	-
S	214	L	S214L	AGT	Missense	D	Non-Functional	-1.06	-	-	-	-	-
G	236	P	G236P	GGC	Missense	E	Non-Functional	-1.06	-	-	-	-	-
A	251	L	A251L	GCG	Missense	E	Non-Functional	-1.06	-	-	-	-	-
F	110	Q	F110Q	TTT	Missense	C	Non-Functional	-1.06	-	-	-	-	-
G	117	Q	G117Q	GGA	Missense	C	Non-Functional	-1.06	-	-	-	-	-
I	144	R	I144R	ATT	Missense	C	Non-Functional	-1.06	-	-	-	-	-
T	163	M	T163M	ACA	Missense	D	Non-Functional	-1.06	-	-	-	-	-
V	226	K	V226K	GTG	Missense	E	Non-Functional	-1.06	-	-	-	-	-
L	249	D	L249D	TTA	Missense	E	Non-Functional	-1.06	-	-	-	-	-
G	259	K	G259K	GGA	Missense	E	Non-Functional	-1.06	-	-	-	-	-
K	286	C	K286C	AAG	Missense	F	Non-Functional	-1.06	-	-	-	-	-
F	296	E	F296E	TTC	Missense	F	Non-Functional	-1.06	-	-	-	-	-
V	298	Q	V298Q	GTG	Missense	F	Non-Functional	-1.06	-	-	-	-	-
T	182	G	T182G	ACA	Missense	D	Non-Functional	-1.06	-	-	-	-	-
M	289	P	M289P	ATG	Missense	F	Non-Functional	-1.06	-	-	-	-	-
S	164	Y	S164Y	AGT	Missense	D	Non-Functional	-1.05	-	-	-	-	-
A	212	K	A212K	GCT	Missense	D	Non-Functional	-1.05	-	-	-	-	-
G	259	M	G259M	GGA	Missense	E	Non-Functional	-1.05	-	-	-	-	-
N	79	W	N79W	AAT	Missense	B	Non-Functional	-1.05	-	-	-	-	-
Y	285	R	Y285R	TAC	Missense	F	Non-Functional	-1.05	-	-	-	-	-
M	305	N	M305N	ATG	Missense	F	Non-Functional	-1.05	-	-	-	-	-
M	305	Y	M305Y	ATG	Missense	F	Non-Functional	-1.05	-	-	-	-	-
F	110	R	F110R	TTT	Missense	C	Non-Functional	-1.05	-	-	-	-	-
G	139	M	G139M	GGC	Missense	C	Non-Functional	-1.05	-	-	-	-	-
R	207	A	R207A	AGG	Missense	D	Non-Functional	-1.05	-	-	-	-	-
K	202	F	K202F	AAG	Missense	D	Non-Functional	-1.04	-	-	-	-	-
I	234	H	I234H	ATT	Missense	E	Non-Functional	-1.04	-	-	-	-	-
E	101	W	E101W	GAG	Missense	B	Non-Functional	-1.04	-	-	-	-	-
G	129	R	G129R	GGA	Missense	C	Non-Functional	-1.04	-	-	-	-	-
D	172	I	D172I	GAC	Missense	D	Non-Functional	-1.04	-	-	-	-	-
V	298	F	V298F	GTG	Missense	F	Non-Functional	-1.04	-	-	-	-	-
S	302	T	S302T	AGC	Missense	F	Non-Functional	-1.04	-	-	-	-	-
M	100	G	M100G	ATG	Missense	B	Non-Functional	-1.04	-	-	-	-	-
K	111	A	K111A	AAG	Missense	C	Non-Functional	-1.04	-	-	-	-	-
Y	184	S	Y184S	TAT	Missense	D	Non-Functional	-1.04	-	-	-	-	-
F	189	Q	F189Q	TTT	Missense	D	Non-Functional	-1.04	-	-	-	-	-
P	192	R	P192R	CCA	Missense	D	Non-Functional	-1.04	-	-	-	-	-
I	208	W	I208W	ATT	Missense	D	Non-Functional	-1.04	-	-	-	-	-
G	228	V	G228V	GGA	Missense	E	Non-Functional	-1.04	-	-	-	-	-
I	239	R	I239R	ATT	Missense	E	Non-Functional	-1.04	-	-	-	-	-
I	119	W	I119W	ATC	Missense	C	Non-Functional	-1.04	-	-	-	-	-
L	135	T	L135T	TTG	Missense	C	Non-Functional	-1.04	-	-	-	-	-
S	105	P	S105P	AGT	Missense	B	Non-Functional	-1.03	-	-	-	-	-
M	116	I	M116I	ATG	Missense	C	Non-Functional	-1.03	-	-	-	-	-
V	136	P	V136P	GTC	Missense	C	Non-Functional	-1.03	-	-	-	-	-
S	154	P	S154P	AGT	Missense	C	Non-Functional	-1.03	-	-	-	-	-
H	187	T	H187T	CAT	Missense	D	Non-Functional	-1.03	-	-	-	-	-
F	189	H	F189H	TTT	Missense	D	Non-Functional	-1.03	-	-	-	-	-
S	210	Q	S210Q	AGC	Missense	D	Non-Functional	-1.03	-	-	-	-	-
L	153	S	L153S	CTC	Missense	C	Non-Functional	-1.03	-	-	-	-	-
F	180	E	F180E	TTC	Missense	D	Non-Functional	-1.03	-	-	-	-	-
R	207	I	R207I	AGG	Missense	D	Non-Functional	-1.03	-	-	-	-	-
V	263	M	V263M	GTC	Missense	E	Non-Functional	-1.03	-	-	-	-	-
S	302	D	S302D	AGC	Missense	F	Non-Functional	-1.03	-	-	-	-	-
L	153	H	L153H	CTC	Missense	C	Non-Functional	-1.03	-	-	-	-	-
D	215	Q	D215Q	GAT	Missense	D	Non-Functional	-1.03	-	-	-	-	-
I	218	N	I218N	ATA	Missense	E	Non-Functional	-1.03	-	-	-	-	-
I	255	G	I255G	ATC	Missense	E	Non-Functional	-1.03	-	-	-	-	-
E	185	H	E185H	GAA	Missense	D	Non-Functional	-1.02	-	-	-	-	-
F	102	K	F102K	TTT	Missense	B	Non-Functional	-1.02	-	-	-	-	-
M	116	C	M116C	ATG	Missense	C	Non-Functional	-1.02	-	-	-	-	-
S	125	I	S125I	AGC	Missense	C	Non-Functional	-1.02	-	-	-	-	-
V	155	T	V155T	GTA	Missense	C	Non-Functional	-1.02	-	-	-	-	-
K	159	D	K159D	AAA	Missense	C	Non-Functional	-1.02	-	-	-	-	-
T	160	M	T160M	ACT	Missense	C	Non-Functional	-1.02	-	-	-	-	-
P	173	W	P173W	CCG	Missense	D	Non-Functional	-1.02	-	-	-	-	-
L	287	S	L287S	CTC	Missense	F	Non-Functional	-1.02	-	-	-	-	-
I	90	Y	I90Y	ATT	Missense	B	Non-Functional	-1.02	-	-	-	-	-
I	162	H	I162H	ATT	Missense	C	Non-Functional	-1.02	-	-	-	-	-
G	194	L	G194L	GGA	Missense	D	Non-Functional	-1.02	-	-	-	-	-
T	213	V	T213V	ACC	Missense	D	Non-Functional	-1.02	-	-	-	-	-
G	231	V	G231V	GGT	Missense	E	Non-Functional	-1.02	-	-	-	-	-
K	286	S	K286S	AAG	Missense	F	Non-Functional	-1.02	-	-	-	-	-
A	203	G	A203G	GCA	Missense	D	Non-Functional	-1.02	-	-	-	-	-
L	216	T	L216T	TTA	Missense	D	Non-Functional	-1.02	-	-	-	-	-
T	163	S	T163S	ACA	Missense	D	Non-Functional	-1.01	-	-	-	-	-
G	167	P	G167P	GGC	Missense	D	Non-Functional	-1.01	-	-	-	-	-
A	203	S	A203S	GCA	Missense	D	Non-Functional	-1.01	-	-	-	-	-
A	224	E	A224E	GCT	Missense	E	Non-Functional	-1.01	-	-	-	-	-
F	102	A	F102A	TTT	Missense	B	Non-Functional	-1.01	-	-	-	-	-
G	129	C	G129C	GGA	Missense	C	Non-Functional	-1.01	-	-	-	-	-
Y	184	M	Y184M	TAT	Missense	D	Non-Functional	-1.01	-	-	-	-	-
A	203	K	A203K	GCA	Missense	D	Non-Functional	-1.01	-	-	-	-	-
L	179	M	L179M	TTA	Missense	D	Non-Functional	-1.01	-	-	-	-	-
T	151	Y	T151Y	ACA	Missense	C	Non-Functional	-1	-	-	-	-	-
K	111	Q	K111Q	AAG	Missense	C	Non-Functional	-1	-	-	-	-	-
E	133	P	E133P	GAA	Missense	C	Non-Functional	-1	-	-	-	-	-
S	181	N	S181N	AGC	Missense	D	Non-Functional	-1	-	-	-	-	-
T	182	I	T182I	ACA	Missense	D	Non-Functional	-1	-	-	-	-	-
D	215	M	D215M	GAT	Missense	D	Non-Functional	-1	-	-	-	-	-
K	286	R	K286R	AAG	Missense	F	Non-Functional	-1	-	-	-	-	-
C	288	H	C288H	TGC	Missense	F	Non-Functional	-1	-	-	-	-	-
M	289	A	M289A	ATG	Missense	F	Non-Functional	-1	-	-	-	-	-
D	98	I	D98I	GAT	Missense	B	Non-Functional	-1	-	-	-	-	-
L	135	P	L135P	TTG	Missense	C	Non-Functional	-1	-	-	-	-	-
T	151	F	T151F	ACA	Missense	C	Non-Functional	-1	-	-	-	-	-
I	234	G	I234G	ATT	Missense	E	Non-Functional	-1	-	-	-	-	-
Q	276	C	Q276C	CAG	Missense	F	Non-Functional	-1	-	-	-	-	-
P	121	R	P121R	CCT	Missense	C	Non-Functional	-1	-	-	-	-	-
T	138	P	T138P	ACT	Missense	C	Non-Functional	-1	-	-	-	-	-
S	164	N	S164N	AGT	Missense	D	Non-Functional	-0.99	-	-	-	-	-
T	205	H	T205H	ACT	Missense	D	Non-Functional	-0.99	-	-	-	-	-
L	216	W	L216W	TTA	Missense	D	Non-Functional	-0.99	-	-	-	-	-
F	110	Y	F110Y	TTT	Missense	C	Non-Functional	-0.99	-	-	-	-	-
S	125	P	S125P	AGC	Missense	C	Non-Functional	-0.99	-	-	-	-	-
T	150	M	T150M	ACA	Missense	C	Non-Functional	-0.99	-	-	-	-	-
G	167	V	G167V	GGC	Missense	D	Non-Functional	-0.99	-	-	-	-	-
D	215	I	D215I	GAT	Missense	D	Non-Functional	-0.99	-	-	-	-	-
F	110	N	F110N	TTT	Missense	C	Non-Functional	-0.99	-	-	-	-	-
L	153	T	L153T	CTC	Missense	C	Non-Functional	-0.99	-	-	-	-	-
G	306	C	G306C	GGC	Missense	F	Non-Functional	-0.99	-	-	-	-	-
Q	303	W	Q303W	CAG	Missense	F	Non-Functional	-0.98	-	-	-	-	-
D	115	Q	D115Q	GAC	Missense	C	Non-Functional	-0.98	-	-	-	-	-
G	139	R	G139R	GGC	Missense	C	Non-Functional	-0.98	-	-	-	-	-
I	144	A	I144A	ATT	Missense	C	Non-Functional	-0.98	-	-	-	-	-
T	151	Q	T151Q	ACA	Missense	C	Non-Functional	-0.98	-	-	-	-	-
S	161	W	S161W	TCT	Missense	C	Non-Functional	-0.98	-	-	-	-	-
I	162	Q	I162Q	ATT	Missense	C	Non-Functional	-0.98	-	-	-	-	-
F	189	Y	F189Y	TTT	Missense	D	Non-Functional	-0.98	-	-	-	-	-
F	241	G	F241G	TTT	Missense	E	Non-Functional	-0.98	-	-	-	-	-
A	251	F	A251F	GCG	Missense	E	Non-Functional	-0.98	-	-	-	-	-
A	291	E	A291E	GCT	Missense	F	Non-Functional	-0.98	-	-	-	-	-
I	86	S	I86S	ATT	Missense	B	Non-Functional	-0.98	-	-	-	-	-
F	110	M	F110M	TTT	Missense	C	Non-Functional	-0.98	-	-	-	-	-
R	174	F	R174F	AGG	Missense	D	Non-Functional	-0.97	-	-	-	-	-
I	119	T	I119T	ATC	Missense	C	Non-Functional	-0.97	-	-	-	-	-
I	137	E	I137E	ATC	Missense	C	Non-Functional	-0.97	-	-	-	-	-
A	224	D	A224D	GCT	Missense	E	Non-Functional	-0.97	-	-	-	-	-
Q	112	F	Q112F	CAA	Missense	C	Non-Functional	-0.97	-	-	-	-	-
D	115	K	D115K	GAC	Missense	C	Non-Functional	-0.97	-	-	-	-	-
I	119	D	I119D	ATC	Missense	C	Non-Functional	-0.97	-	-	-	-	-
I	144	N	I144N	ATT	Missense	C	Non-Functional	-0.97	-	-	-	-	-
S	164	K	S164K	AGT	Missense	D	Non-Functional	-0.97	-	-	-	-	-
K	202	P	K202P	AAG	Missense	D	Non-Functional	-0.97	-	-	-	-	-
M	243	R	M243R	ATG	Missense	E	Non-Functional	-0.97	-	-	-	-	-
D	275	H	D275H	GAC	Missense	F	Non-Functional	-0.97	-	-	-	-	-
R	284	T	R284T	CGC	Missense	F	Non-Functional	-0.97	-	-	-	-	-
V	118	N	V118N	GTG	Missense	C	Non-Functional	-0.97	-	-	-	-	-
E	248	C	E248C	GAG	Missense	E	Non-Functional	-0.97	-	-	-	-	-
C	290	V	C290V	TGT	Missense	F	Non-Functional	-0.97	-	-	-	-	-
T	294	C	T294C	ACG	Missense	F	Non-Functional	-0.97	-	-	-	-	-
G	117	T	G117T	GGA	Missense	C	Non-Functional	-0.96	-	-	-	-	-
I	144	Q	I144Q	ATT	Missense	C	Non-Functional	-0.96	-	-	-	-	-
K	202	E	K202E	AAG	Missense	D	Non-Functional	-0.96	-	-	-	-	-
L	287	A	L287A	CTC	Missense	F	Non-Functional	-0.96	-	-	-	-	-
I	119	G	I119G	ATC	Missense	C	Non-Functional	-0.96	-	-	-	-	-
P	121	Y	P121Y	CCT	Missense	C	Non-Functional	-0.96	-	-	-	-	-
V	127	R	V127R	GTA	Missense	C	Non-Functional	-0.96	-	-	-	-	-
V	127	T	V127T	GTA	Missense	C	Non-Functional	-0.96	-	-	-	-	-
S	164	Q	S164Q	AGT	Missense	D	Non-Functional	-0.96	-	-	-	-	-
L	295	E	L295E	CTC	Missense	F	Non-Functional	-0.95	-	-	-	-	-
V	89	E	V89E	GTG	Missense	B	Non-Functional	-0.95	-	-	-	-	-
L	108	H	L108H	CTT	Missense	B	Non-Functional	-0.95	-	-	-	-	-
T	160	W	T160W	ACT	Missense	C	Non-Functional	-0.95	-	-	-	-	-
Y	184	A	Y184A	TAT	Missense	D	Non-Functional	-0.95	-	-	-	-	-
A	212	L	A212L	GCT	Missense	D	Non-Functional	-0.95	-	-	-	-	-
K	152	P	K152P	AAG	Missense	C	Non-Functional	-0.94	-	-	-	-	-
V	127	N	V127N	GTA	Missense	C	Non-Functional	-0.94	-	-	-	-	-
F	146	G	F146G	TTT	Missense	C	Non-Functional	-0.94	-	-	-	-	-
I	86	P	I86P	ATT	Missense	B	Non-Functional	-0.94	-	-	-	-	-
G	117	E	G117E	GGA	Missense	C	Non-Functional	-0.94	-	-	-	-	-
I	119	P	I119P	ATC	Missense	C	Non-Functional	-0.94	-	-	-	-	-
G	129	D	G129D	GGA	Missense	C	Non-Functional	-0.94	-	-	-	-	-
S	181	G	S181G	AGC	Missense	D	Non-Functional	-0.94	-	-	-	-	-
T	213	C	T213C	ACC	Missense	D	Non-Functional	-0.94	-	-	-	-	-
M	235	P	M235P	ATG	Missense	E	Non-Functional	-0.94	-	-	-	-	-
G	106	M	G106M	GGC	Missense	B	Non-Functional	-0.94	-	-	-	-	-
T	151	G	T151G	ACA	Missense	C	Non-Functional	-0.94	-	-	-	-	-
F	146	K	F146K	TTT	Missense	C	Non-Functional	-0.93	-	-	-	-	-
R	109	D	R109D	CGA	Missense	C	Non-Functional	-0.93	-	-	-	-	-
S	125	K	S125K	AGC	Missense	C	Non-Functional	-0.93	-	-	-	-	-
N	140	W	N140W	AAC	Missense	C	Non-Functional	-0.93	-	-	-	-	-
G	149	E	G149E	GGG	Missense	C	Non-Functional	-0.93	-	-	-	-	-
Y	184	P	Y184P	TAT	Missense	D	Non-Functional	-0.93	-	-	-	-	-
T	205	E	T205E	ACT	Missense	D	Non-Functional	-0.93	-	-	-	-	-
E	206	Q	E206Q	GAA	Missense	D	Non-Functional	-0.93	-	-	-	-	-
C	288	R	C288R	TGC	Missense	F	Non-Functional	-0.93	-	-	-	-	-
S	302	L	S302L	AGC	Missense	F	Non-Functional	-0.93	-	-	-	-	-
D	311	T	D311T	GAC	Missense	F	Non-Functional	-0.93	-	-	-	-	-
P	173	K	P173K	CCG	Missense	D	Non-Functional	-0.93	-	-	-	-	-
I	178	F	I178F	ATC	Missense	D	Non-Functional	-0.92	-	-	-	-	-
M	289	D	M289D	ATG	Missense	F	Non-Functional	-0.92	-	-	-	-	-
T	186	C	T186C	ACT	Missense	D	Non-Functional	-0.92	-	-	-	-	-
A	203	P	A203P	GCA	Missense	D	Non-Functional	-0.92	-	-	-	-	-
G	231	Q	G231Q	GGT	Missense	E	Non-Functional	-0.92	-	-	-	-	-
I	234	S	I234S	ATT	Missense	E	Non-Functional	-0.92	-	-	-	-	-
P	313	I	P313I	CCC	Missense	F	Non-Functional	-0.92	-	-	-	-	-
T	83	W	T83W	ACA	Missense	B	Non-Functional	-0.91	-	-	-	-	-
S	164	R	S164R	AGT	Missense	D	Non-Functional	-0.91	-	-	-	-	-
R	207	C	R207C	AGG	Missense	D	Non-Functional	-0.91	-	-	-	-	-
N	211	V	N211V	AAT	Missense	D	Non-Functional	-0.91	-	-	-	-	-
I	255	R	I255R	ATC	Missense	E	Non-Functional	-0.91	-	-	-	-	-
G	129	Y	G129Y	GGA	Missense	C	Non-Functional	-0.91	-	-	-	-	-
F	170	G	F170G	TTT	Missense	D	Non-Functional	-0.91	-	-	-	-	-
F	189	A	F189A	TTT	Missense	D	Non-Functional	-0.91	-	-	-	-	-
F	241	T	F241T	TTT	Missense	E	Non-Functional	-0.91	-	-	-	-	-
L	257	T	L257T	CTA	Missense	E	Non-Functional	-0.91	-	-	-	-	-
L	295	A	L295A	CTC	Missense	F	Non-Functional	-0.91	-	-	-	-	-
G	139	E	G139E	GGC	Missense	C	Non-Functional	-0.91	-	-	-	-	-
G	139	I	G139I	GGC	Missense	C	Non-Functional	-0.91	-	-	-	-	-
T	205	F	T205F	ACT	Missense	D	Non-Functional	-0.9	-	-	-	-	-
S	210	F	S210F	AGC	Missense	D	Non-Functional	-0.9	-	-	-	-	-
L	108	G	L108G	CTT	Missense	B	Non-Functional	-0.9	-	-	-	-	-
P	143	D	P143D	CCT	Missense	C	Non-Functional	-0.9	-	-	-	-	-
S	210	I	S210I	AGC	Missense	D	Non-Functional	-0.9	-	-	-	-	-
S	214	H	S214H	AGT	Missense	D	Non-Functional	-0.9	-	-	-	-	-
M	305	H	M305H	ATG	Missense	F	Non-Functional	-0.9	-	-	-	-	-
G	117	H	G117H	GGA	Missense	C	Non-Functional	-0.9	-	-	-	-	-
V	145	M	V145M	GTT	Missense	C	Non-Functional	-0.9	-	-	-	-	-
E	240	P	E240P	GAA	Missense	E	Non-Functional	-0.9	-	-	-	-	-
Q	303	N	Q303N	CAG	Missense	F	Non-Functional	-0.9	-	-	-	-	-
G	129	E	G129E	GGA	Missense	C	Non-Functional	-0.9	-	-	-	-	-
G	167	L	G167L	GGC	Missense	D	Non-Functional	-0.9	-	-	-	-	-
F	146	H	F146H	TTT	Missense	C	Non-Functional	-0.89	-	-	-	-	-
A	212	N	A212N	GCT	Missense	D	Non-Functional	-0.89	-	-	-	-	-
F	241	P	F241P	TTT	Missense	E	Non-Functional	-0.89	-	-	-	-	-
I	162	E	I162E	ATT	Missense	C	Non-Functional	-0.89	-	-	-	-	-
D	115	I	D115I	GAC	Missense	C	Non-Functional	-0.89	-	-	-	-	-
S	181	C	S181C	AGC	Missense	D	Non-Functional	-0.89	-	-	-	-	-
A	291	H	A291H	GCT	Missense	F	Non-Functional	-0.89	-	-	-	-	-
C	307	H	C307H	TGC	Missense	F	Non-Functional	-0.89	-	-	-	-	-
L	257	P	L257P	CTA	Missense	E	Non-Functional	-0.89	-	-	-	-	-
V	89	P	V89P	GTG	Missense	B	Non-Functional	-0.88	-	-	-	-	-
I	119	R	I119R	ATC	Missense	C	Non-Functional	-0.88	-	-	-	-	-
L	135	Y	L135Y	TTG	Missense	C	Non-Functional	-0.88	-	-	-	-	-
L	277	S	L277S	TTG	Missense	F	Non-Functional	-0.88	-	-	-	-	-
L	287	D	L287D	CTC	Missense	F	Non-Functional	-0.88	-	-	-	-	-
P	94	N	P94N	CCA	Missense	B	Non-Functional	-0.88	-	-	-	-	-
F	102	D	F102D	TTT	Missense	B	Non-Functional	-0.88	-	-	-	-	-
G	149	V	G149V	GGG	Missense	C	Non-Functional	-0.88	-	-	-	-	-
I	178	M	I178M	ATC	Missense	D	Non-Functional	-0.88	-	-	-	-	-
L	198	C	L198C	TTG	Missense	D	Non-Functional	-0.88	-	-	-	-	-
D	215	T	D215T	GAT	Missense	D	Non-Functional	-0.88	-	-	-	-	-
S	125	V	S125V	AGC	Missense	C	Non-Functional	-0.88	-	-	-	-	-
D	172	W	D172W	GAC	Missense	D	Non-Functional	-0.88	-	-	-	-	-
N	141	P	N141P	AAC	Missense	C	Non-Functional	-0.87	-	-	-	-	-
G	106	W	G106W	GGC	Missense	B	Non-Functional	-0.87	-	-	-	-	-
V	226	Y	V226Y	GTG	Missense	E	Non-Functional	-0.87	-	-	-	-	-
S	260	Y	S260Y	TCT	Missense	E	Non-Functional	-0.87	-	-	-	-	-
E	185	W	E185W	GAA	Missense	D	Non-Functional	-0.87	-	-	-	-	-
A	251	I	A251I	GCG	Missense	E	Non-Functional	-0.87	-	-	-	-	-
V	263	K	V263K	GTC	Missense	E	Non-Functional	-0.87	-	-	-	-	-
L	295	G	L295G	CTC	Missense	F	Non-Functional	-0.87	-	-	-	-	-
D	311	Q	D311Q	GAC	Missense	F	Non-Functional	-0.87	-	-	-	-	-
G	117	R	G117R	GGA	Missense	C	Non-Functional	-0.86	-	-	-	-	-
G	106	T	G106T	GGC	Missense	B	Non-Functional	-0.86	-	-	-	-	-
Q	169	H	Q169H	CAG	Missense	D	Non-Functional	-0.86	-	-	-	-	-
D	183	V	D183V	GAC	Missense	D	Non-Functional	-0.86	-	-	-	-	-
V	220	E	V220E	GTT	Missense	E	Non-Functional	-0.86	-	-	-	-	-
F	170	Y	F170Y	TTT	Missense	D	Non-Functional	-0.86	-	-	-	-	-
N	79	F	N79F	AAT	Missense	B	Non-Functional	-0.85	-	-	-	-	-
V	155	D	V155D	GTA	Missense	C	Non-Functional	-0.85	-	-	-	-	-
T	186	V	T186V	ACT	Missense	D	Non-Functional	-0.85	-	-	-	-	-
I	255	E	I255E	ATC	Missense	E	Non-Functional	-0.85	-	-	-	-	-
I	82	D	I82D	ATA	Missense	B	Non-Functional	-0.85	-	-	-	-	-
N	132	M	N132M	AAT	Missense	C	Non-Functional	-0.85	-	-	-	-	-
I	144	G	I144G	ATT	Missense	C	Non-Functional	-0.85	-	-	-	-	-
T	209	W	T209W	ACC	Missense	D	Non-Functional	-0.85	-	-	-	-	-
M	289	H	M289H	ATG	Missense	F	Non-Functional	-0.85	-	-	-	-	-
V	298	H	V298H	GTG	Missense	F	Non-Functional	-0.85	-	-	-	-	-
K	111	F	K111F	AAG	Missense	C	Non-Functional	-0.85	-	-	-	-	-
T	209	F	T209F	ACC	Missense	D	Non-Functional	-0.85	-	-	-	-	-
A	291	V	A291V	GCT	Missense	F	Non-Functional	-0.85	-	-	-	-	-
M	168	C	M168C	ATG	Missense	D	Non-Functional	-0.84	-	-	-	-	-
V	113	H	V113H	GTA	Missense	C	Non-Functional	-0.84	-	-	-	-	-
G	129	I	G129I	GGA	Missense	C	Non-Functional	-0.84	-	-	-	-	-
N	134	L	N134L	AAT	Missense	C	Non-Functional	-0.84	-	-	-	-	-
P	173	D	P173D	CCG	Missense	D	Non-Functional	-0.84	-	-	-	-	-
A	251	D	A251D	GCG	Missense	E	Non-Functional	-0.84	-	-	-	-	-
L	287	G	L287G	CTC	Missense	F	Non-Functional	-0.84	-	-	-	-	-
K	111	D	K111D	AAG	Missense	C	Non-Functional	-0.84	-	-	-	-	-
F	146	S	F146S	TTT	Missense	C	Non-Functional	-0.84	-	-	-	-	-
E	156	P	E156P	GAA	Missense	C	Non-Functional	-0.84	-	-	-	-	-
S	161	N	S161N	TCT	Missense	C	Non-Functional	-0.84	-	-	-	-	-
H	190	M	H190M	CAT	Missense	D	Non-Functional	-0.84	-	-	-	-	-
G	306	R	G306R	GGC	Missense	F	Non-Functional	-0.84	-	-	-	-	-
S	164	E	S164E	AGT	Missense	D	Non-Functional	-0.83	-	-	-	-	-
L	135	C	L135C	TTG	Missense	C	Non-Functional	-0.83	-	-	-	-	-
I	162	N	I162N	ATT	Missense	C	Non-Functional	-0.83	-	-	-	-	-
D	183	M	D183M	GAC	Missense	D	Non-Functional	-0.83	-	-	-	-	-
N	95	I	N95I	AAT	Missense	B	Non-Functional	-0.83	-	-	-	-	-
Q	112	W	Q112W	CAA	Missense	C	Non-Functional	-0.83	-	-	-	-	-
T	209	R	T209R	ACC	Missense	D	Non-Functional	-0.83	-	-	-	-	-
R	267	W	R267W	CGC	Missense	E	Non-Functional	-0.83	-	-	-	-	-
C	288	L	C288L	TGC	Missense	F	Non-Functional	-0.83	-	-	-	-	-
G	306	A	G306A	GGC	Missense	F	Non-Functional	-0.83	-	-	-	-	-
G	306	N	G306N	GGC	Missense	F	Non-Functional	-0.83	-	-	-	-	-
Q	308	L	Q308L	CAA	Missense	F	Non-Functional	-0.83	-	-	-	-	-
N	316	G	N316G	AAC	Missense	F	Non-Functional	-0.83	-	-	-	-	-
G	129	M	G129M	GGA	Missense	C	Non-Functional	-0.82	-	-	-	-	-
N	211	R	N211R	AAT	Missense	D	Non-Functional	-0.82	-	-	-	-	-
F	241	Y	F241Y	TTT	Missense	E	Non-Functional	-0.82	-	-	-	-	-
I	255	P	I255P	ATC	Missense	E	Non-Functional	-0.82	-	-	-	-	-
D	275	K	D275K	GAC	Missense	F	Non-Functional	-0.82	-	-	-	-	-
N	134	Y	N134Y	AAT	Missense	C	Non-Functional	-0.82	-	-	-	-	-
T	151	I	T151I	ACA	Missense	C	Non-Functional	-0.82	-	-	-	-	-
I	178	D	I178D	ATC	Missense	D	Non-Functional	-0.82	-	-	-	-	-
S	273	H	S273H	AGT	Missense	F	Non-Functional	-0.82	-	-	-	-	-
M	289	T	M289T	ATG	Missense	F	Non-Functional	-0.81	-	-	-	-	-
A	76	K	A76K	GCT	Missense	B	Non-Functional	-0.81	-	-	-	-	-
I	162	F	I162F	ATT	Missense	C	Non-Functional	-0.81	-	-	-	-	-
R	207	K	R207K	AGG	Missense	D	Non-Functional	-0.81	-	-	-	-	-
R	29	M	R29M	AGA	Missense	A	Non-Functional	-0.81	-	-	-	-	-
N	39	W	N39W	AAC	Missense	A	Non-Functional	-0.81	-	-	-	-	-
R	109	G	R109G	CGA	Missense	C	Non-Functional	-0.81	-	-	-	-	-
G	129	N	G129N	GGA	Missense	C	Non-Functional	-0.81	-	-	-	-	-
F	171	A	F171A	TTT	Missense	D	Non-Functional	-0.81	-	-	-	-	-
H	187	A	H187A	CAT	Missense	D	Non-Functional	-0.81	-	-	-	-	-
L	198	M	L198M	TTG	Missense	D	Non-Functional	-0.81	-	-	-	-	-
V	226	P	V226P	GTG	Missense	E	Non-Functional	-0.81	-	-	-	-	-
L	257	H	L257H	CTA	Missense	E	Non-Functional	-0.81	-	-	-	-	-
S	260	K	S260K	TCT	Missense	E	Non-Functional	-0.81	-	-	-	-	-
M	262	D	M262D	ATG	Missense	E	Non-Functional	-0.81	-	-	-	-	-
K	286	G	K286G	AAG	Missense	F	Non-Functional	-0.81	-	-	-	-	-
Q	112	C	Q112C	CAA	Missense	C	Non-Functional	-0.81	-	-	-	-	-
V	145	G	V145G	GTT	Missense	C	Non-Functional	-0.81	-	-	-	-	-
R	174	D	R174D	AGG	Missense	D	Non-Functional	-0.81	-	-	-	-	-
T	213	D	T213D	ACC	Missense	D	Non-Functional	-0.81	-	-	-	-	-
C	288	P	C288P	TGC	Missense	F	Non-Functional	-0.81	-	-	-	-	-
R	91	E	R91E	CGC	Missense	B	Non-Functional	-0.8	-	-	-	-	-
G	93	Q	G93Q	GGA	Missense	B	Non-Functional	-0.8	-	-	-	-	-
I	144	S	I144S	ATT	Missense	C	Non-Functional	-0.8	-	-	-	-	-
T	160	N	T160N	ACT	Missense	C	Non-Functional	-0.8	-	-	-	-	-
S	161	D	S161D	TCT	Missense	C	Non-Functional	-0.8	-	-	-	-	-
Y	184	D	Y184D	TAT	Missense	D	Non-Functional	-0.8	-	-	-	-	-
N	79	R	N79R	AAT	Missense	B	Non-Functional	-0.8	-	-	-	-	-
E	101	F	E101F	GAG	Missense	B	Non-Functional	-0.8	-	-	-	-	-
M	116	T	M116T	ATG	Missense	C	Non-Functional	-0.8	-	-	-	-	-
E	188	R	E188R	GAG	Missense	D	Non-Functional	-0.8	-	-	-	-	-
I	137	W	I137W	ATC	Missense	C	Non-Functional	-0.8	-	-	-	-	-
V	300	H	V300H	GTA	Missense	F	Non-Functional	-0.8	-	-	-	-	-
K	159	Y	K159Y	AAA	Missense	C	Non-Functional	-0.79	-	-	-	-	-
D	183	T	D183T	GAC	Missense	D	Non-Functional	-0.79	-	-	-	-	-
S	273	V	S273V	AGT	Missense	F	Non-Functional	-0.79	-	-	-	-	-
M	289	S	M289S	ATG	Missense	F	Non-Functional	-0.79	-	-	-	-	-
V	113	Q	V113Q	GTA	Missense	C	Non-Functional	-0.79	-	-	-	-	-
S	125	Y	S125Y	AGC	Missense	C	Non-Functional	-0.79	-	-	-	-	-
L	153	E	L153E	CTC	Missense	C	Non-Functional	-0.79	-	-	-	-	-
M	168	R	M168R	ATG	Missense	D	Non-Functional	-0.79	-	-	-	-	-
H	190	W	H190W	CAT	Missense	D	Non-Functional	-0.79	-	-	-	-	-
I	86	D	I86D	ATT	Missense	B	Non-Functional	-0.79	-	-	-	-	-
R	91	S	R91S	CGC	Missense	B	Non-Functional	-0.79	-	-	-	-	-
Q	112	T	Q112T	CAA	Missense	C	Non-Functional	-0.79	-	-	-	-	-
S	164	C	S164C	AGT	Missense	D	Non-Functional	-0.79	-	-	-	-	-
V	127	G	V127G	GTA	Missense	C	Non-Functional	-0.79	-	-	-	-	-
V	145	D	V145D	GTT	Missense	C	Non-Functional	-0.79	-	-	-	-	-
K	237	Q	K237Q	AAA	Missense	E	Non-Functional	-0.79	-	-	-	-	-
G	129	F	G129F	GGA	Missense	C	Non-Functional	-0.78	-	-	-	-	-
G	106	S	G106S	GGC	Missense	B	Non-Functional	-0.78	-	-	-	-	-
Q	176	Y	Q176Y	CAA	Missense	D	Non-Functional	-0.78	-	-	-	-	-
I	66	L	I66L	ATC	Missense	B	Non-Functional	-0.78	-	-	-	-	-
P	121	K	P121K	CCT	Missense	C	Non-Functional	-0.78	-	-	-	-	-
I	166	N	I166N	ATC	Missense	D	Non-Functional	-0.78	-	-	-	-	-
Y	184	Q	Y184Q	TAT	Missense	D	Non-Functional	-0.78	-	-	-	-	-
P	192	C	P192C	CCA	Missense	D	Non-Functional	-0.78	-	-	-	-	-
L	295	M	L295M	CTC	Missense	F	Non-Functional	-0.78	-	-	-	-	-
C	314	T	C314T	TGT	Missense	F	Non-Functional	-0.78	-	-	-	-	-
K	25	H	K25H	AAG	Missense	A	Non-Functional	-0.78	-	-	-	-	-
L	135	R	L135R	TTG	Missense	C	Non-Functional	-0.77	-	-	-	-	-
C	307	T	C307T	TGC	Missense	F	Non-Functional	-0.77	-	-	-	-	-
T	83	F	T83F	ACA	Missense	B	Non-Functional	-0.77	-	-	-	-	-
I	86	R	I86R	ATT	Missense	B	Non-Functional	-0.77	-	-	-	-	-
S	99	N	S99N	AGT	Missense	B	Non-Functional	-0.77	-	-	-	-	-
E	101	K	E101K	GAG	Missense	B	Non-Functional	-0.77	-	-	-	-	-
I	144	F	I144F	ATT	Missense	C	Non-Functional	-0.77	-	-	-	-	-
P	173	N	P173N	CCG	Missense	D	Non-Functional	-0.77	-	-	-	-	-
S	254	P	S254P	AGT	Missense	E	Non-Functional	-0.77	-	-	-	-	-
G	274	K	G274K	GGA	Missense	F	Non-Functional	-0.77	-	-	-	-	-
V	300	N	V300N	GTA	Missense	F	Non-Functional	-0.77	-	-	-	-	-
R	174	P	R174P	AGG	Missense	D	Non-Functional	-0.77	-	-	-	-	-
K	111	E	K111E	AAG	Missense	C	Non-Functional	-0.76	-	-	-	-	-
V	155	C	V155C	GTA	Missense	C	Non-Functional	-0.76	-	-	-	-	-
N	158	P	N158P	AAC	Missense	C	Non-Functional	-0.76	-	-	-	-	-
H	187	R	H187R	CAT	Missense	D	Non-Functional	-0.76	-	-	-	-	-
A	212	H	A212H	GCT	Missense	D	Non-Functional	-0.76	-	-	-	-	-
I	255	T	I255T	ATC	Missense	E	Non-Functional	-0.76	-	-	-	-	-
G	306	V	G306V	GGC	Missense	F	Non-Functional	-0.76	-	-	-	-	-
Q	308	G	Q308G	CAA	Missense	F	Non-Functional	-0.76	-	-	-	-	-
G	128	V	G128V	GGA	Missense	C	Non-Functional	-0.76	-	-	-	-	-
I	166	S	I166S	ATC	Missense	D	Non-Functional	-0.76	-	-	-	-	-
M	168	K	M168K	ATG	Missense	D	Non-Functional	-0.76	-	-	-	-	-
S	197	D	S197D	AGT	Missense	D	Non-Functional	-0.76	-	-	-	-	-
Y	285	K	Y285K	TAC	Missense	F	Non-Functional	-0.76	-	-	-	-	-
I	90	G	I90G	ATT	Missense	B	Non-Functional	-0.76	-	-	-	-	-
P	121	D	P121D	CCT	Missense	C	Non-Functional	-0.76	-	-	-	-	-
D	165	K	D165K	GAC	Missense	D	Non-Functional	-0.75	-	-	-	-	-
T	182	K	T182K	ACA	Missense	D	Non-Functional	-0.75	-	-	-	-	-
S	105	F	S105F	AGT	Missense	B	Non-Functional	-0.75	-	-	-	-	-
S	105	I	S105I	AGT	Missense	B	Non-Functional	-0.75	-	-	-	-	-
D	115	V	D115V	GAC	Missense	C	Non-Functional	-0.75	-	-	-	-	-
F	146	Y	F146Y	TTT	Missense	C	Non-Functional	-0.75	-	-	-	-	-
I	86	N	I86N	ATT	Missense	B	Non-Functional	-0.75	-	-	-	-	-
C	290	F	C290F	TGT	Missense	F	Non-Functional	-0.75	-	-	-	-	-
R	91	N	R91N	CGC	Missense	B	Non-Functional	-0.75	-	-	-	-	-
I	92	G	I92G	ATT	Missense	B	Non-Functional	-0.75	-	-	-	-	-
T	126	Q	T126Q	ACA	Missense	C	Non-Functional	-0.75	-	-	-	-	-
G	149	T	G149T	GGG	Missense	C	Non-Functional	-0.75	-	-	-	-	-
R	174	W	R174W	AGG	Missense	D	Non-Functional	-0.75	-	-	-	-	-
I	178	Q	I178Q	ATC	Missense	D	Non-Functional	-0.75	-	-	-	-	-
G	280	C	G280C	GGT	Missense	F	Non-Functional	-0.75	-	-	-	-	-
N	79	Y	N79Y	AAT	Missense	B	Non-Functional	-0.74	-	-	-	-	-
I	92	F	I92F	ATT	Missense	B	Non-Functional	-0.74	-	-	-	-	-
K	196	F	K196F	AAA	Missense	D	Non-Functional	-0.74	-	-	-	-	-
T	294	H	T294H	ACG	Missense	F	Non-Functional	-0.74	-	-	-	-	-
M	305	F	M305F	ATG	Missense	F	Non-Functional	-0.74	-	-	-	-	-
L	107	D	L107D	CTG	Missense	B	Non-Functional	-0.74	-	-	-	-	-
G	129	V	G129V	GGA	Missense	C	Non-Functional	-0.74	-	-	-	-	-
G	139	W	G139W	GGC	Missense	C	Non-Functional	-0.74	-	-	-	-	-
R	207	Q	R207Q	AGG	Missense	D	Non-Functional	-0.74	-	-	-	-	-
G	43	M	G43M	GGA	Missense	A	Non-Functional	-0.74	-	-	-	-	-
V	155	E	V155E	GTA	Missense	C	Non-Functional	-0.74	-	-	-	-	-
Y	285	N	Y285N	TAC	Missense	F	Non-Functional	-0.74	-	-	-	-	-
V	298	T	V298T	GTG	Missense	F	Non-Functional	-0.74	-	-	-	-	-
S	302	P	S302P	AGC	Missense	F	Non-Functional	-0.74	-	-	-	-	-
L	179	I	L179I	TTA	Missense	D	Non-Functional	-0.73	-	-	-	-	-
R	207	Y	R207Y	AGG	Missense	D	Non-Functional	-0.73	-	-	-	-	-
I	81	R	I81R	ATA	Missense	B	Non-Functional	-0.73	-	-	-	-	-
D	98	W	D98W	GAT	Missense	B	Non-Functional	-0.73	-	-	-	-	-
P	143	E	P143E	CCT	Missense	C	Non-Functional	-0.73	-	-	-	-	-
I	144	H	I144H	ATT	Missense	C	Non-Functional	-0.73	-	-	-	-	-
R	284	K	R284K	CGC	Missense	F	Non-Functional	-0.73	-	-	-	-	-
R	284	P	R284P	CGC	Missense	F	Non-Functional	-0.73	-	-	-	-	-
G	293	V	G293V	GGG	Missense	F	Non-Functional	-0.73	-	-	-	-	-
V	118	P	V118P	GTG	Missense	C	Non-Functional	-0.73	-	-	-	-	-
V	145	C	V145C	GTT	Missense	C	Non-Functional	-0.73	-	-	-	-	-
Y	184	E	Y184E	TAT	Missense	D	Non-Functional	-0.73	-	-	-	-	-
V	200	Q	V200Q	GTT	Missense	D	Non-Functional	-0.73	-	-	-	-	-
R	267	M	R267M	CGC	Missense	E	Non-Functional	-0.73	-	-	-	-	-
C	288	V	C288V	TGC	Missense	F	Non-Functional	-0.72	-	-	-	-	-
P	143	G	P143G	CCT	Missense	C	Non-Functional	-0.72	-	-	-	-	-
S	197	H	S197H	AGT	Missense	D	Non-Functional	-0.72	-	-	-	-	-
D	215	A	D215A	GAT	Missense	D	Non-Functional	-0.72	-	-	-	-	-
S	99	C	S99C	AGT	Missense	B	Non-Functional	-0.72	-	-	-	-	-
P	121	Q	P121Q	CCT	Missense	C	Non-Functional	-0.72	-	-	-	-	-
T	209	L	T209L	ACC	Missense	D	Non-Functional	-0.72	-	-	-	-	-
A	291	Q	A291Q	GCT	Missense	F	Non-Functional	-0.72	-	-	-	-	-
T	163	C	T163C	ACA	Missense	D	Non-Functional	-0.72	-	-	-	-	-
L	287	T	L287T	CTC	Missense	F	Non-Functional	-0.72	-	-	-	-	-
T	301	F	T301F	ACC	Missense	F	Non-Functional	-0.72	-	-	-	-	-
P	121	W	P121W	CCT	Missense	C	Non-Functional	-0.71	-	-	-	-	-
A	224	H	A224H	GCT	Missense	E	Non-Functional	-0.71	-	-	-	-	-
S	260	I	S260I	TCT	Missense	E	Non-Functional	-0.71	-	-	-	-	-
A	291	L	A291L	GCT	Missense	F	Non-Functional	-0.71	-	-	-	-	-
G	293	K	G293K	GGG	Missense	F	Non-Functional	-0.71	-	-	-	-	-
K	54	D	K54D	AAA	Missense	A	Non-Functional	-0.71	-	-	-	-	-
N	134	W	N134W	AAT	Missense	C	Non-Functional	-0.71	-	-	-	-	-
D	183	L	D183L	GAC	Missense	D	Non-Functional	-0.71	-	-	-	-	-
T	209	P	T209P	ACC	Missense	D	Non-Functional	-0.71	-	-	-	-	-
T	209	Y	T209Y	ACC	Missense	D	Non-Functional	-0.71	-	-	-	-	-
M	305	A	M305A	ATG	Missense	F	Non-Functional	-0.71	-	-	-	-	-
I	90	Q	I90Q	ATT	Missense	B	Non-Functional	-0.71	-	-	-	-	-
G	194	T	G194T	GGA	Missense	D	Non-Functional	-0.71	-	-	-	-	-
E	206	C	E206C	GAA	Missense	D	Non-Functional	-0.71	-	-	-	-	-
L	216	I	L216I	TTA	Missense	D	Non-Functional	-0.71	-	-	-	-	-
A	291	D	A291D	GCT	Missense	F	Non-Functional	-0.71	-	-	-	-	-
S	154	Q	S154Q	AGT	Missense	C	Non-Functional	-0.7	-	-	-	-	-
W	87	E	W87E	TGG	Missense	B	Non-Functional	-0.7	-	-	-	-	-
S	125	Q	S125Q	AGC	Missense	C	Non-Functional	-0.7	-	-	-	-	-
F	146	E	F146E	TTT	Missense	C	Non-Functional	-0.7	-	-	-	-	-
K	111	Y	K111Y	AAG	Missense	C	Non-Functional	-0.7	-	-	-	-	-
Q	112	Y	Q112Y	CAA	Missense	C	Non-Functional	-0.7	-	-	-	-	-
S	114	G	S114G	TCT	Missense	C	Non-Functional	-0.7	-	-	-	-	-
I	137	T	I137T	ATC	Missense	C	Non-Functional	-0.7	-	-	-	-	-
P	143	Q	P143Q	CCT	Missense	C	Non-Functional	-0.7	-	-	-	-	-
G	117	A	G117A	GGA	Missense	C	Non-Functional	-0.7	-	-	-	-	-
N	141	I	N141I	AAC	Missense	C	Non-Functional	-0.7	-	-	-	-	-
T	151	K	T151K	ACA	Missense	C	Non-Functional	-0.7	-	-	-	-	-
Q	201	N	Q201N	CAA	Missense	D	Non-Functional	-0.7	-	-	-	-	-
K	196	W	K196W	AAA	Missense	D	Non-Functional	-0.69	-	-	-	-	-
S	31	M	S31M	AGT	Missense	A	Non-Functional	-0.69	-	-	-	-	-
S	164	T	S164T	AGT	Missense	D	Non-Functional	-0.69	-	-	-	-	-
Q	169	L	Q169L	CAG	Missense	D	Non-Functional	-0.69	-	-	-	-	-
N	211	I	N211I	AAT	Missense	D	Non-Functional	-0.69	-	-	-	-	-
S	214	I	S214I	AGT	Missense	D	Non-Functional	-0.69	-	-	-	-	-
L	249	E	L249E	TTA	Missense	E	Non-Functional	-0.69	-	-	-	-	-
V	261	R	V261R	GTG	Missense	E	Non-Functional	-0.69	-	-	-	-	-
Y	184	H	Y184H	TAT	Missense	D	Non-Functional	-0.69	-	-	-	-	-
K	202	Y	K202Y	AAG	Missense	D	Non-Functional	-0.69	-	-	-	-	-
R	207	T	R207T	AGG	Missense	D	Non-Functional	-0.69	-	-	-	-	-
I	82	N	I82N	ATA	Missense	B	Non-Functional	-0.69	-	-	-	-	-
V	300	E	V300E	GTA	Missense	F	Non-Functional	-0.69	-	-	-	-	-
G	306	D	G306D	GGC	Missense	F	Non-Functional	-0.69	-	-	-	-	-
P	173	Y	P173Y	CCG	Missense	D	Non-Functional	-0.68	-	-	-	-	-
I	78	Y	I78Y	ATC	Missense	B	Non-Functional	-0.68	-	-	-	-	-
V	226	Q	V226Q	GTG	Missense	E	Non-Functional	-0.68	-	-	-	-	-
Y	285	C	Y285C	TAC	Missense	F	Non-Functional	-0.68	-	-	-	-	-
C	288	W	C288W	TGC	Missense	F	Non-Functional	-0.68	-	-	-	-	-
Q	147	P	Q147P	CAG	Missense	C	Non-Functional	-0.68	-	-	-	-	-
P	173	I	P173I	CCG	Missense	D	Non-Functional	-0.68	-	-	-	-	-
E	188	W	E188W	GAG	Missense	D	Non-Functional	-0.68	-	-	-	-	-
N	199	E	N199E	AAT	Missense	D	Non-Functional	-0.68	-	-	-	-	-
N	211	D	N211D	AAT	Missense	D	Non-Functional	-0.68	-	-	-	-	-
S	273	A	S273A	AGT	Missense	F	Non-Functional	-0.68	-	-	-	-	-
Y	285	A	Y285A	TAC	Missense	F	Non-Functional	-0.68	-	-	-	-	-
N	316	E	N316E	AAC	Missense	F	Non-Functional	-0.68	-	-	-	-	-
G	194	A	G194A	GGA	Missense	D	Non-Functional	-0.67	-	-	-	-	-
K	286	I	K286I	AAG	Missense	F	Non-Functional	-0.67	-	-	-	-	-
A	42	N	A42N	GCT	Missense	A	Non-Functional	-0.67	-	-	-	-	-
I	45	Q	I45Q	ATT	Missense	A	Non-Functional	-0.67	-	-	-	-	-
N	79	M	N79M	AAT	Missense	B	Non-Functional	-0.67	-	-	-	-	-
L	107	A	L107A	CTG	Missense	B	Non-Functional	-0.67	-	-	-	-	-
V	113	G	V113G	GTA	Missense	C	Non-Functional	-0.67	-	-	-	-	-
N	199	Y	N199Y	AAT	Missense	D	Non-Functional	-0.67	-	-	-	-	-
V	232	S	V232S	GTA	Missense	E	Non-Functional	-0.67	-	-	-	-	-
D	292	T	D292T	GAT	Missense	F	Non-Functional	-0.67	-	-	-	-	-
L	107	H	L107H	CTG	Missense	B	Non-Functional	-0.67	-	-	-	-	-
K	152	D	K152D	AAG	Missense	C	Non-Functional	-0.66	-	-	-	-	-
S	105	L	S105L	AGT	Missense	B	Non-Functional	-0.66	-	-	-	-	-
K	124	D	K124D	AAA	Missense	C	Non-Functional	-0.66	-	-	-	-	-
Q	176	F	Q176F	CAA	Missense	D	Non-Functional	-0.66	-	-	-	-	-
Y	285	L	Y285L	TAC	Missense	F	Non-Functional	-0.66	-	-	-	-	-
Y	285	V	Y285V	TAC	Missense	F	Non-Functional	-0.66	-	-	-	-	-
R	29	K	R29K	AGA	Missense	A	Non-Functional	-0.66	-	-	-	-	-
R	58	K	R58K	AGA	Missense	B	Non-Functional	-0.66	-	-	-	-	-
I	82	R	I82R	ATA	Missense	B	Non-Functional	-0.66	-	-	-	-	-
D	98	Y	D98Y	GAT	Missense	B	Non-Functional	-0.66	-	-	-	-	-
G	167	H	G167H	GGC	Missense	D	Non-Functional	-0.66	-	-	-	-	-
M	168	E	M168E	ATG	Missense	D	Non-Functional	-0.66	-	-	-	-	-
Q	299	Y	Q299Y	CAA	Missense	F	Non-Functional	-0.66	-	-	-	-	-
E	206	R	E206R	GAA	Missense	D	Non-Functional	-0.66	-	-	-	-	-
T	209	Q	T209Q	ACC	Missense	D	Non-Functional	-0.66	-	-	-	-	-
P	94	R	P94R	CCA	Missense	B	Non-Functional	-0.65	-	-	-	-	-
V	127	E	V127E	GTA	Missense	C	Non-Functional	-0.65	-	-	-	-	-
N	134	I	N134I	AAT	Missense	C	Non-Functional	-0.65	-	-	-	-	-
L	277	Q	L277Q	TTG	Missense	F	Non-Functional	-0.65	-	-	-	-	-
I	86	K	I86K	ATT	Missense	B	Non-Functional	-0.65	-	-	-	-	-
S	99	H	S99H	AGT	Missense	B	Non-Functional	-0.65	-	-	-	-	-
G	106	D	G106D	GGC	Missense	B	Non-Functional	-0.65	-	-	-	-	-
G	139	C	G139C	GGC	Missense	C	Non-Functional	-0.65	-	-	-	-	-
L	153	G	L153G	CTC	Missense	C	Non-Functional	-0.65	-	-	-	-	-
L	153	V	L153V	CTC	Missense	C	Non-Functional	-0.65	-	-	-	-	-
F	296	Q	F296Q	TTC	Missense	F	Non-Functional	-0.65	-	-	-	-	-
V	300	G	V300G	GTA	Missense	F	Non-Functional	-0.65	-	-	-	-	-
Q	303	A	Q303A	CAG	Missense	F	Non-Functional	-0.65	-	-	-	-	-
N	140	H	N140H	AAC	Missense	C	Non-Functional	-0.65	-	-	-	-	-
Q	147	F	Q147F	CAG	Missense	C	Non-Functional	-0.65	-	-	-	-	-
I	144	T	I144T	ATT	Missense	C	Non-Functional	-0.64	-	-	-	-	-
G	149	I	G149I	GGG	Missense	C	Non-Functional	-0.64	-	-	-	-	-
T	151	P	T151P	ACA	Missense	C	Non-Functional	-0.64	-	-	-	-	-
G	228	F	G228F	GGA	Missense	E	Non-Functional	-0.64	-	-	-	-	-
V	232	P	V232P	GTA	Missense	E	Non-Functional	-0.64	-	-	-	-	-
A	291	I	A291I	GCT	Missense	F	Non-Functional	-0.64	-	-	-	-	-
G	306	T	G306T	GGC	Missense	F	Non-Functional	-0.64	-	-	-	-	-
D	98	F	D98F	GAT	Missense	B	Non-Functional	-0.64	-	-	-	-	-
V	155	F	V155F	GTA	Missense	C	Non-Functional	-0.64	-	-	-	-	-
K	196	T	K196T	AAA	Missense	D	Non-Functional	-0.64	-	-	-	-	-
R	207	V	R207V	AGG	Missense	D	Non-Functional	-0.64	-	-	-	-	-
D	311	Y	D311Y	GAC	Missense	F	Non-Functional	-0.64	-	-	-	-	-
V	226	N	V226N	GTG	Missense	E	Non-Functional	-0.64	-	-	-	-	-
T	238	P	T238P	ACC	Missense	E	Non-Functional	-0.64	-	-	-	-	-
M	243	K	M243K	ATG	Missense	E	Non-Functional	-0.64	-	-	-	-	-
H	187	F	H187F	CAT	Missense	D	Non-Functional	-0.63	-	-	-	-	-
I	90	D	I90D	ATT	Missense	B	Non-Functional	-0.63	-	-	-	-	-
S	105	N	S105N	AGT	Missense	B	Non-Functional	-0.63	-	-	-	-	-
F	170	K	F170K	TTT	Missense	D	Non-Functional	-0.63	-	-	-	-	-
R	174	G	R174G	AGG	Missense	D	Non-Functional	-0.63	-	-	-	-	-
E	185	R	E185R	GAA	Missense	D	Non-Functional	-0.63	-	-	-	-	-
V	261	N	V261N	GTG	Missense	E	Non-Functional	-0.63	-	-	-	-	-
E	24	M	E24M	GAG	Missense	A	Non-Functional	-0.63	-	-	-	-	-
V	89	R	V89R	GTG	Missense	B	Non-Functional	-0.63	-	-	-	-	-
I	90	R	I90R	ATT	Missense	B	Non-Functional	-0.63	-	-	-	-	-
G	106	K	G106K	GGC	Missense	B	Non-Functional	-0.63	-	-	-	-	-
H	120	M	H120M	CAC	Missense	C	Non-Functional	-0.63	-	-	-	-	-
T	126	D	T126D	ACA	Missense	C	Non-Functional	-0.63	-	-	-	-	-
N	141	W	N141W	AAC	Missense	C	Non-Functional	-0.63	-	-	-	-	-
P	143	Y	P143Y	CCT	Missense	C	Non-Functional	-0.63	-	-	-	-	-
E	156	I	E156I	GAA	Missense	C	Non-Functional	-0.63	-	-	-	-	-
D	215	R	D215R	GAT	Missense	D	Non-Functional	-0.63	-	-	-	-	-
I	218	P	I218P	ATA	Missense	E	Non-Functional	-0.63	-	-	-	-	-
G	228	N	G228N	GGA	Missense	E	Non-Functional	-0.63	-	-	-	-	-
V	283	D	V283D	GTA	Missense	F	Non-Functional	-0.63	-	-	-	-	-
I	309	V	I309V	ATC	Missense	F	Non-Functional	-0.63	-	-	-	-	-
E	101	M	E101M	GAG	Missense	B	Non-Functional	-0.63	-	-	-	-	-
N	132	W	N132W	AAT	Missense	C	Non-Functional	-0.63	-	-	-	-	-
G	149	K	G149K	GGG	Missense	C	Non-Functional	-0.63	-	-	-	-	-
F	296	N	F296N	TTC	Missense	F	Non-Functional	-0.63	-	-	-	-	-
V	200	M	V200M	GTT	Missense	D	Non-Functional	-0.63	-	-	-	-	-
G	236	T	G236T	GGC	Missense	E	Non-Functional	-0.62	-	-	-	-	-
I	47	W	I47W	ATT	Missense	A	Non-Functional	-0.62	-	-	-	-	-
S	105	V	S105V	AGT	Missense	B	Non-Functional	-0.62	-	-	-	-	-
E	188	K	E188K	GAG	Missense	D	Non-Functional	-0.62	-	-	-	-	-
H	190	C	H190C	CAT	Missense	D	Non-Functional	-0.62	-	-	-	-	-
L	295	H	L295H	CTC	Missense	F	Non-Functional	-0.62	-	-	-	-	-
T	55	Q	T55Q	ACA	Missense	B	Non-Functional	-0.62	-	-	-	-	-
A	203	F	A203F	GCA	Missense	D	Non-Functional	-0.62	-	-	-	-	-
R	223	F	R223F	CGT	Missense	E	Non-Functional	-0.62	-	-	-	-	-
F	296	G	F296G	TTC	Missense	F	Non-Functional	-0.62	-	-	-	-	-
G	306	I	G306I	GGC	Missense	F	Non-Functional	-0.62	-	-	-	-	-
I	234	Y	I234Y	ATT	Missense	E	Non-Functional	-0.62	-	-	-	-	-
A	2	E	A2E	GCG	Missense	A	Non-Functional	-0.61	-	-	-	-	-
N	39	M	N39M	AAC	Missense	A	Non-Functional	-0.61	-	-	-	-	-
V	113	C	V113C	GTA	Missense	C	Non-Functional	-0.61	-	-	-	-	-
T	138	E	T138E	ACT	Missense	C	Non-Functional	-0.61	-	-	-	-	-
Q	176	I	Q176I	CAA	Missense	D	Non-Functional	-0.61	-	-	-	-	-
E	188	S	E188S	GAG	Missense	D	Non-Functional	-0.61	-	-	-	-	-
I	208	F	I208F	ATT	Missense	D	Non-Functional	-0.61	-	-	-	-	-
R	23	W	R23W	CGT	Missense	A	Non-Functional	-0.61	-	-	-	-	-
I	86	Y	I86Y	ATT	Missense	B	Non-Functional	-0.61	-	-	-	-	-
P	94	I	P94I	CCA	Missense	B	Non-Functional	-0.61	-	-	-	-	-
G	96	W	G96W	GGC	Missense	B	Non-Functional	-0.61	-	-	-	-	-
R	109	H	R109H	CGA	Missense	C	Non-Functional	-0.61	-	-	-	-	-
K	111	I	K111I	AAG	Missense	C	Non-Functional	-0.61	-	-	-	-	-
S	197	N	S197N	AGT	Missense	D	Non-Functional	-0.61	-	-	-	-	-
S	210	T	S210T	AGC	Missense	D	Non-Functional	-0.61	-	-	-	-	-
L	257	N	L257N	CTA	Missense	E	Non-Functional	-0.61	-	-	-	-	-
G	274	C	G274C	GGA	Missense	F	Non-Functional	-0.61	-	-	-	-	-
K	286	Q	K286Q	AAG	Missense	F	Non-Functional	-0.61	-	-	-	-	-
C	314	N	C314N	TGT	Missense	F	Non-Functional	-0.61	-	-	-	-	-
N	132	T	N132T	AAT	Missense	C	Non-Functional	-0.61	-	-	-	-	-
A	212	C	A212C	GCT	Missense	D	Non-Functional	-0.61	-	-	-	-	-
H	53	W	H53W	CAC	Missense	A	Non-Functional	-0.6	-	-	-	-	-
N	134	R	N134R	AAT	Missense	C	Non-Functional	-0.6	-	-	-	-	-
E	156	K	E156K	GAA	Missense	C	Non-Functional	-0.6	-	-	-	-	-
I	178	C	I178C	ATC	Missense	D	Non-Functional	-0.6	-	-	-	-	-
S	197	A	S197A	AGT	Missense	D	Non-Functional	-0.6	-	-	-	-	-
I	74	M	I74M	ATC	Missense	B	Non-Functional	-0.6	-	-	-	-	-
P	121	M	P121M	CCT	Missense	C	Non-Functional	-0.6	-	-	-	-	-
G	128	R	G128R	GGA	Missense	C	Non-Functional	-0.6	-	-	-	-	-
I	162	L	I162L	ATT	Missense	C	Non-Functional	-0.6	-	-	-	-	-
S	197	R	S197R	AGT	Missense	D	Non-Functional	-0.6	-	-	-	-	-
L	198	W	L198W	TTG	Missense	D	Non-Functional	-0.6	-	-	-	-	-
K	124	M	K124M	AAA	Missense	C	Non-Functional	-0.6	-	-	-	-	-
N	158	R	N158R	AAC	Missense	C	Non-Functional	-0.6	-	-	-	-	-
V	32	E	V32E	GTC	Missense	A	Non-Functional	-0.59	-	-	-	-	-
G	43	Y	G43Y	GGA	Missense	A	Non-Functional	-0.59	-	-	-	-	-
I	86	G	I86G	ATT	Missense	B	Non-Functional	-0.59	-	-	-	-	-
R	109	K	R109K	CGA	Missense	C	Non-Functional	-0.59	-	-	-	-	-
M	116	D	M116D	ATG	Missense	C	Non-Functional	-0.59	-	-	-	-	-
K	152	Y	K152Y	AAG	Missense	C	Non-Functional	-0.59	-	-	-	-	-
A	203	T	A203T	GCA	Missense	D	Non-Functional	-0.59	-	-	-	-	-
C	307	M	C307M	TGC	Missense	F	Non-Functional	-0.59	-	-	-	-	-
K	20	Y	K20Y	AAG	Missense	A	Non-Functional	-0.59	-	-	-	-	-
G	59	A	G59A	GGA	Missense	B	Non-Functional	-0.59	-	-	-	-	-
F	73	R	F73R	TTT	Missense	B	Non-Functional	-0.59	-	-	-	-	-
E	101	R	E101R	GAG	Missense	B	Non-Functional	-0.59	-	-	-	-	-
Q	112	G	Q112G	CAA	Missense	C	Non-Functional	-0.59	-	-	-	-	-
H	120	D	H120D	CAC	Missense	C	Non-Functional	-0.59	-	-	-	-	-
T	150	F	T150F	ACA	Missense	C	Non-Functional	-0.59	-	-	-	-	-
H	190	D	H190D	CAT	Missense	D	Non-Functional	-0.59	-	-	-	-	-
L	216	K	L216K	TTA	Missense	D	Non-Functional	-0.59	-	-	-	-	-
L	287	K	L287K	CTC	Missense	F	Non-Functional	-0.59	-	-	-	-	-
M	168	F	M168F	ATG	Missense	D	Non-Functional	-0.59	-	-	-	-	-
N	211	L	N211L	AAT	Missense	D	Non-Functional	-0.58	-	-	-	-	-
Q	148	E	Q148E	CAA	Missense	C	Non-Functional	-0.58	-	-	-	-	-
D	165	L	D165L	GAC	Missense	D	Non-Functional	-0.58	-	-	-	-	-
D	172	R	D172R	GAC	Missense	D	Non-Functional	-0.58	-	-	-	-	-
G	194	P	G194P	GGA	Missense	D	Non-Functional	-0.58	-	-	-	-	-
K	54	Q	K54Q	AAA	Missense	A	Non-Functional	-0.58	-	-	-	-	-
G	106	E	G106E	GGC	Missense	B	Non-Functional	-0.58	-	-	-	-	-
R	174	H	R174H	AGG	Missense	D	Non-Functional	-0.58	-	-	-	-	-
S	273	C	S273C	AGT	Missense	F	Non-Functional	-0.58	-	-	-	-	-
V	298	D	V298D	GTG	Missense	F	Non-Functional	-0.58	-	-	-	-	-
V	136	G	V136G	GTC	Missense	C	Non-Functional	-0.58	-	-	-	-	-
V	200	L	V200L	GTT	Missense	D	Non-Functional	-0.58	-	-	-	-	-
L	268	C	L268C	CTA	Missense	E	Non-Functional	-0.57	-	-	-	-	-
K	196	L	K196L	AAA	Missense	D	Non-Functional	-0.57	-	-	-	-	-
K	111	V	K111V	AAG	Missense	C	Non-Functional	-0.57	-	-	-	-	-
R	130	W	R130W	AGG	Missense	C	Non-Functional	-0.57	-	-	-	-	-
H	187	N	H187N	CAT	Missense	D	Non-Functional	-0.57	-	-	-	-	-
S	214	M	S214M	AGT	Missense	D	Non-Functional	-0.57	-	-	-	-	-
F	110	K	F110K	TTT	Missense	C	Non-Functional	-0.57	-	-	-	-	-
V	136	M	V136M	GTC	Missense	C	Non-Functional	-0.57	-	-	-	-	-
V	136	R	V136R	GTC	Missense	C	Non-Functional	-0.57	-	-	-	-	-
I	144	D	I144D	ATT	Missense	C	Non-Functional	-0.57	-	-	-	-	-
V	145	W	V145W	GTT	Missense	C	Non-Functional	-0.57	-	-	-	-	-
G	149	Y	G149Y	GGG	Missense	C	Non-Functional	-0.57	-	-	-	-	-
T	150	E	T150E	ACA	Missense	C	Non-Functional	-0.57	-	-	-	-	-
K	152	G	K152G	AAG	Missense	C	Non-Functional	-0.57	-	-	-	-	-
I	178	K	I178K	ATC	Missense	D	Non-Functional	-0.57	-	-	-	-	-
P	192	G	P192G	CCA	Missense	D	Non-Functional	-0.57	-	-	-	-	-
F	241	D	F241D	TTT	Missense	E	Non-Functional	-0.57	-	-	-	-	-
F	241	N	F241N	TTT	Missense	E	Non-Functional	-0.57	-	-	-	-	-
C	290	Y	C290Y	TGT	Missense	F	Non-Functional	-0.57	-	-	-	-	-
T	301	P	T301P	ACC	Missense	F	Non-Functional	-0.57	-	-	-	-	-
L	84	F	L84F	CTT	Missense	B	Non-Functional	-0.57	-	-	-	-	-
D	275	F	D275F	GAC	Missense	F	Non-Functional	-0.57	-	-	-	-	-
R	284	L	R284L	CGC	Missense	F	Non-Functional	-0.57	-	-	-	-	-
T	163	L	T163L	ACA	Missense	D	Non-Functional	-0.56	-	-	-	-	-
D	183	Q	D183Q	GAC	Missense	D	Non-Functional	-0.56	-	-	-	-	-
I	78	F	I78F	ATC	Missense	B	Non-Functional	-0.56	-	-	-	-	-
N	140	F	N140F	AAC	Missense	C	Non-Functional	-0.56	-	-	-	-	-
F	146	M	F146M	TTT	Missense	C	Non-Functional	-0.56	-	-	-	-	-
Q	201	D	Q201D	CAA	Missense	D	Non-Functional	-0.56	-	-	-	-	-
S	302	W	S302W	AGC	Missense	F	Non-Functional	-0.56	-	-	-	-	-
R	30	Y	R30Y	AGG	Missense	A	Non-Functional	-0.56	-	-	-	-	-
G	128	T	G128T	GGA	Missense	C	Non-Functional	-0.56	-	-	-	-	-
N	141	Y	N141Y	AAC	Missense	C	Non-Functional	-0.56	-	-	-	-	-
T	151	N	T151N	ACA	Missense	C	Non-Functional	-0.56	-	-	-	-	-
V	155	A	V155A	GTA	Missense	C	Non-Functional	-0.56	-	-	-	-	-
Q	276	V	Q276V	CAG	Missense	F	Non-Functional	-0.56	-	-	-	-	-
G	280	D	G280D	GGT	Missense	F	Non-Functional	-0.56	-	-	-	-	-
V	283	Q	V283Q	GTA	Missense	F	Non-Functional	-0.56	-	-	-	-	-
S	271	P	S271P	TCC	Missense	F	Non-Functional	-0.56	-	-	-	-	-
C	290	R	C290R	TGT	Missense	F	Non-Functional	-0.56	-	-	-	-	-
T	301	L	T301L	ACC	Missense	F	Non-Functional	-0.56	-	-	-	-	-
W	87	P	W87P	TGG	Missense	B	Non-Functional	-0.55	-	-	-	-	-
E	188	G	E188G	GAG	Missense	D	Non-Functional	-0.55	-	-	-	-	-
V	283	Y	V283Y	GTA	Missense	F	Non-Functional	-0.55	-	-	-	-	-
R	58	C	R58C	AGA	Missense	B	Non-Functional	-0.55	-	-	-	-	-
S	114	W	S114W	TCT	Missense	C	Non-Functional	-0.55	-	-	-	-	-
L	179	P	L179P	TTA	Missense	D	Non-Functional	-0.55	-	-	-	-	-
E	188	N	E188N	GAG	Missense	D	Non-Functional	-0.55	-	-	-	-	-
D	215	P	D215P	GAT	Missense	D	Non-Functional	-0.55	-	-	-	-	-
S	273	K	S273K	AGT	Missense	F	Non-Functional	-0.55	-	-	-	-	-
C	288	I	C288I	TGC	Missense	F	Non-Functional	-0.55	-	-	-	-	-
G	306	E	G306E	GGC	Missense	F	Non-Functional	-0.55	-	-	-	-	-
T	186	N	T186N	ACT	Missense	D	Non-Functional	-0.55	-	-	-	-	-
D	115	E	D115E	GAC	Missense	C	Non-Functional	-0.54	-	-	-	-	-
Q	148	D	Q148D	CAA	Missense	C	Non-Functional	-0.54	-	-	-	-	-
A	7	H	A7H	GCG	Missense	A	Non-Functional	-0.54	-	-	-	-	-
V	18	H	V18H	GTA	Missense	A	Non-Functional	-0.54	-	-	-	-	-
S	38	M	S38M	AGT	Missense	A	Non-Functional	-0.54	-	-	-	-	-
I	78	R	I78R	ATC	Missense	B	Non-Functional	-0.54	-	-	-	-	-
S	99	I	S99I	AGT	Missense	B	Non-Functional	-0.54	-	-	-	-	-
N	134	Q	N134Q	AAT	Missense	C	Non-Functional	-0.54	-	-	-	-	-
Q	142	D	Q142D	CAG	Missense	C	Non-Functional	-0.54	-	-	-	-	-
Q	142	L	Q142L	CAG	Missense	C	Non-Functional	-0.54	-	-	-	-	-
P	143	L	P143L	CCT	Missense	C	Non-Functional	-0.54	-	-	-	-	-
G	149	R	G149R	GGG	Missense	C	Non-Functional	-0.54	-	-	-	-	-
G	149	W	G149W	GGG	Missense	C	Non-Functional	-0.54	-	-	-	-	-
T	175	K	T175K	ACT	Missense	D	Non-Functional	-0.54	-	-	-	-	-
L	179	Y	L179Y	TTA	Missense	D	Non-Functional	-0.54	-	-	-	-	-
R	267	D	R267D	CGC	Missense	E	Non-Functional	-0.54	-	-	-	-	-
Y	285	Q	Y285Q	TAC	Missense	F	Non-Functional	-0.54	-	-	-	-	-
K	286	A	K286A	AAG	Missense	F	Non-Functional	-0.54	-	-	-	-	-
M	289	C	M289C	ATG	Missense	F	Non-Functional	-0.54	-	-	-	-	-
K	297	I	K297I	AAG	Missense	F	Non-Functional	-0.54	-	-	-	-	-
S	310	P	S310P	TCA	Missense	F	Non-Functional	-0.54	-	-	-	-	-
E	101	T	E101T	GAG	Missense	B	Non-Functional	-0.54	-	-	-	-	-
D	183	Y	D183Y	GAC	Missense	D	Non-Functional	-0.53	-	-	-	-	-
K	202	N	K202N	AAG	Missense	D	Non-Functional	-0.53	-	-	-	-	-
N	37	W	N37W	AAC	Missense	A	Non-Functional	-0.53	-	-	-	-	-
L	107	K	L107K	CTG	Missense	B	Non-Functional	-0.53	-	-	-	-	-
L	179	G	L179G	TTA	Missense	D	Non-Functional	-0.53	-	-	-	-	-
V	232	A	V232A	GTA	Missense	E	Non-Functional	-0.53	-	-	-	-	-
S	302	C	S302C	AGC	Missense	F	Non-Functional	-0.53	-	-	-	-	-
F	110	L	F110L	TTT	Missense	C	Non-Functional	-0.53	-	-	-	-	-
Y	123	D	Y123D	TAT	Missense	C	Non-Functional	-0.53	-	-	-	-	-
K	152	L	K152L	AAG	Missense	C	Non-Functional	-0.53	-	-	-	-	-
D	275	R	D275R	GAC	Missense	F	Non-Functional	-0.53	-	-	-	-	-
C	290	S	C290S	TGT	Missense	F	Non-Functional	-0.53	-	-	-	-	-
V	298	P	V298P	GTG	Missense	F	Non-Functional	-0.53	-	-	-	-	-
I	255	D	I255D	ATC	Missense	E	Non-Functional	-0.53	-	-	-	-	-
V	263	D	V263D	GTC	Missense	E	Non-Functional	-0.53	-	-	-	-	-
S	273	T	S273T	AGT	Missense	F	Non-Functional	-0.52	-	-	-	-	-
R	91	G	R91G	CGC	Missense	B	Non-Functional	-0.52	-	-	-	-	-
T	126	K	T126K	ACA	Missense	C	Non-Functional	-0.52	-	-	-	-	-
I	162	A	I162A	ATT	Missense	C	Non-Functional	-0.52	-	-	-	-	-
S	193	M	S193M	AGT	Missense	D	Non-Functional	-0.52	-	-	-	-	-
T	209	N	T209N	ACC	Missense	D	Non-Functional	-0.52	-	-	-	-	-
V	263	E	V263E	GTC	Missense	E	Non-Functional	-0.52	-	-	-	-	-
S	272	T	S272T	TCC	Missense	F	Non-Functional	-0.52	-	-	-	-	-
G	43	F	G43F	GGA	Missense	A	Non-Functional	-0.52	-	-	-	-	-
V	89	I	V89I	GTG	Missense	B	Non-Functional	-0.52	-	-	-	-	-
N	132	D	N132D	AAT	Missense	C	Non-Functional	-0.52	-	-	-	-	-
I	137	V	I137V	ATC	Missense	C	Non-Functional	-0.52	-	-	-	-	-
Q	142	H	Q142H	CAG	Missense	C	Non-Functional	-0.52	-	-	-	-	-
N	253	P	N253P	AAC	Missense	E	Non-Functional	-0.52	-	-	-	-	-
L	295	R	L295R	CTC	Missense	F	Non-Functional	-0.52	-	-	-	-	-
T	83	C	T83C	ACA	Missense	B	Non-Functional	-0.51	-	-	-	-	-
H	187	I	H187I	CAT	Missense	D	Non-Functional	-0.51	-	-	-	-	-
R	284	F	R284F	CGC	Missense	F	Non-Functional	-0.51	-	-	-	-	-
C	290	L	C290L	TGT	Missense	F	Non-Functional	-0.51	-	-	-	-	-
M	305	G	M305G	ATG	Missense	F	Non-Functional	-0.51	-	-	-	-	-
H	53	K	H53K	CAC	Missense	A	Non-Functional	-0.51	-	-	-	-	-
F	102	G	F102G	TTT	Missense	B	Non-Functional	-0.51	-	-	-	-	-
S	125	W	S125W	AGC	Missense	C	Non-Functional	-0.51	-	-	-	-	-
R	130	T	R130T	AGG	Missense	C	Non-Functional	-0.51	-	-	-	-	-
V	136	T	V136T	GTC	Missense	C	Non-Functional	-0.51	-	-	-	-	-
S	181	T	S181T	AGC	Missense	D	Non-Functional	-0.51	-	-	-	-	-
N	304	T	N304T	AAC	Missense	F	Non-Functional	-0.51	-	-	-	-	-
T	138	A	T138A	ACT	Missense	C	Non-Functional	-0.51	-	-	-	-	-
G	259	N	G259N	GGA	Missense	E	Non-Functional	-0.51	-	-	-	-	-
C	288	N	C288N	TGC	Missense	F	Non-Functional	-0.51	-	-	-	-	-
A	203	Q	A203Q	GCA	Missense	D	Functional	-0.5	-	-	-	-	-
Q	11	I	Q11I	CAG	Missense	A	Functional	-0.5	-	-	-	-	-
L	71	Y	L71Y	CTC	Missense	B	Functional	-0.5	-	-	-	-	-
S	105	K	S105K	AGT	Missense	B	Functional	-0.5	-	-	-	-	-
V	113	E	V113E	GTA	Missense	C	Functional	-0.5	-	-	-	-	-
N	141	K	N141K	AAC	Missense	C	Functional	-0.5	-	-	-	-	-
V	195	M	V195M	GTG	Missense	D	Functional	-0.5	-	-	-	-	-
F	296	P	F296P	TTC	Missense	F	Functional	-0.5	-	-	-	-	-
C	314	L	C314L	TGT	Missense	F	Functional	-0.5	-	-	-	-	-
G	56	D	G56D	GGG	Missense	B	Functional	-0.5	-	-	-	-	-
F	102	L	F102L	TTT	Missense	B	Functional	-0.5	-	-	-	-	-
L	108	S	L108S	CTT	Missense	B	Functional	-0.5	-	-	-	-	-
R	109	C	R109C	CGA	Missense	C	Functional	-0.5	-	-	-	-	-
V	127	P	V127P	GTA	Missense	C	Functional	-0.5	-	-	-	-	-
Q	142	R	Q142R	CAG	Missense	C	Functional	-0.5	-	-	-	-	-
L	191	C	L191C	TTG	Missense	D	Functional	-0.5	-	-	-	-	-
R	207	H	R207H	AGG	Missense	D	Functional	-0.5	-	-	-	-	-
I	234	D	I234D	ATT	Missense	E	Functional	-0.5	-	-	-	-	-
Q	308	K	Q308K	CAA	Missense	F	Functional	-0.5	-	-	-	-	-
S	310	H	S310H	TCA	Missense	F	Functional	-0.5	-	-	-	-	-
V	32	F	V32F	GTC	Missense	A	Functional	-0.5	-	-	-	-	-
T	160	S	T160S	ACT	Missense	C	Functional	-0.5	-	-	-	-	-
T	175	M	T175M	ACT	Missense	D	Functional	-0.5	-	-	-	-	-
P	192	F	P192F	CCA	Missense	D	Functional	-0.5	-	-	-	-	-
T	213	L	T213L	ACC	Missense	D	Functional	-0.5	-	-	-	-	-
G	231	C	G231C	GGT	Missense	E	Functional	-0.5	-	-	-	-	-
L	257	D	L257D	CTA	Missense	E	Functional	-0.5	-	-	-	-	-
R	267	T	R267T	CGC	Missense	E	Functional	-0.49	-	-	-	-	-
Q	276	A	Q276A	CAG	Missense	F	Functional	-0.49	-	-	-	-	-
I	82	E	I82E	ATA	Missense	B	Functional	-0.49	-	-	-	-	-
T	83	R	T83R	ACA	Missense	B	Functional	-0.49	-	-	-	-	-
I	119	A	I119A	ATC	Missense	C	Functional	-0.49	-	-	-	-	-
I	119	C	I119C	ATC	Missense	C	Functional	-0.49	-	-	-	-	-
N	140	P	N140P	AAC	Missense	C	Functional	-0.49	-	-	-	-	-
G	149	C	G149C	GGG	Missense	C	Functional	-0.49	-	-	-	-	-
S	154	F	S154F	AGT	Missense	C	Functional	-0.49	-	-	-	-	-
I	166	A	I166A	ATC	Missense	D	Functional	-0.49	-	-	-	-	-
L	277	V	L277V	TTG	Missense	F	Functional	-0.49	-	-	-	-	-
F	40	G	F40G	TTT	Missense	A	Functional	-0.49	-	-	-	-	-
I	47	F	I47F	ATT	Missense	A	Functional	-0.49	-	-	-	-	-
S	114	E	S114E	TCT	Missense	C	Functional	-0.49	-	-	-	-	-
S	114	N	S114N	TCT	Missense	C	Functional	-0.49	-	-	-	-	-
I	162	V	I162V	ATT	Missense	C	Functional	-0.49	-	-	-	-	-
L	191	V	L191V	TTG	Missense	D	Functional	-0.49	-	-	-	-	-
I	218	T	I218T	ATA	Missense	E	Functional	-0.49	-	-	-	-	-
R	227	F	R227F	CGT	Missense	E	Functional	-0.49	-	-	-	-	-
P	313	M	P313M	CCC	Missense	F	Functional	-0.49	-	-	-	-	-
E	101	D	E101D	GAG	Missense	B	Functional	-0.49	-	-	-	-	-
V	113	N	V113N	GTA	Missense	C	Functional	-0.49	-	-	-	-	-
Y	285	S	Y285S	TAC	Missense	F	Functional	-0.49	-	-	-	-	-
A	2	F	A2F	GCG	Missense	A	Functional	-0.48	-	-	-	-	-
V	77	H	V77H	GTC	Missense	B	Functional	-0.48	-	-	-	-	-
G	293	S	G293S	GGG	Missense	F	Functional	-0.48	-	-	-	-	-
A	4	N	A4N	GCG	Missense	A	Functional	-0.48	-	-	-	-	-
N	140	K	N140K	AAC	Missense	C	Functional	-0.48	-	-	-	-	-
K	152	H	K152H	AAG	Missense	C	Functional	-0.48	-	-	-	-	-
K	159	R	K159R	AAA	Missense	C	Functional	-0.48	-	-	-	-	-
G	167	A	G167A	GGC	Missense	D	Functional	-0.48	-	-	-	-	-
I	218	C	I218C	ATA	Missense	E	Functional	-0.48	-	-	-	-	-
P	269	M	P269M	CCC	Missense	E	Functional	-0.48	-	-	-	-	-
D	311	P	D311P	GAC	Missense	F	Functional	-0.48	-	-	-	-	-
A	4	Q	A4Q	GCG	Missense	A	Functional	-0.48	-	-	-	-	-
I	86	F	I86F	ATT	Missense	B	Functional	-0.48	-	-	-	-	-
V	263	R	V263R	GTC	Missense	E	Functional	-0.48	-	-	-	-	-
T	175	D	T175D	ACT	Missense	D	Functional	-0.47	-	-	-	-	-
C	97	P	C97P	TGT	Missense	B	Functional	-0.47	-	-	-	-	-
E	133	I	E133I	GAA	Missense	C	Functional	-0.47	-	-	-	-	-
T	138	Q	T138Q	ACT	Missense	C	Functional	-0.47	-	-	-	-	-
F	170	S	F170S	TTT	Missense	D	Functional	-0.47	-	-	-	-	-
E	206	I	E206I	GAA	Missense	D	Functional	-0.47	-	-	-	-	-
S	210	H	S210H	AGC	Missense	D	Functional	-0.47	-	-	-	-	-
C	290	H	C290H	TGT	Missense	F	Functional	-0.47	-	-	-	-	-
K	41	F	K41F	AAA	Missense	A	Functional	-0.47	-	-	-	-	-
D	50	W	D50W	GAT	Missense	A	Functional	-0.47	-	-	-	-	-
I	78	Q	I78Q	ATC	Missense	B	Functional	-0.47	-	-	-	-	-
L	107	P	L107P	CTG	Missense	B	Functional	-0.47	-	-	-	-	-
P	121	G	P121G	CCT	Missense	C	Functional	-0.47	-	-	-	-	-
R	130	N	R130N	AGG	Missense	C	Functional	-0.47	-	-	-	-	-
L	135	I	L135I	TTG	Missense	C	Functional	-0.47	-	-	-	-	-
F	146	C	F146C	TTT	Missense	C	Functional	-0.47	-	-	-	-	-
Q	147	T	Q147T	CAG	Missense	C	Functional	-0.47	-	-	-	-	-
P	173	R	P173R	CCG	Missense	D	Functional	-0.47	-	-	-	-	-
L	198	I	L198I	TTG	Missense	D	Functional	-0.47	-	-	-	-	-
G	228	R	G228R	GGA	Missense	E	Functional	-0.47	-	-	-	-	-
K	297	F	K297F	AAG	Missense	F	Functional	-0.47	-	-	-	-	-
F	110	V	F110V	TTT	Missense	C	Functional	-0.47	-	-	-	-	-
K	196	I	K196I	AAA	Missense	D	Functional	-0.46	-	-	-	-	-
N	37	Y	N37Y	AAC	Missense	A	Functional	-0.46	-	-	-	-	-
M	100	F	M100F	ATG	Missense	B	Functional	-0.46	-	-	-	-	-
G	117	M	G117M	GGA	Missense	C	Functional	-0.46	-	-	-	-	-
F	189	L	F189L	TTT	Missense	D	Functional	-0.46	-	-	-	-	-
S	214	K	S214K	AGT	Missense	D	Functional	-0.46	-	-	-	-	-
D	215	Y	D215Y	GAT	Missense	D	Functional	-0.46	-	-	-	-	-
G	259	F	G259F	GGA	Missense	E	Functional	-0.46	-	-	-	-	-
A	291	K	A291K	GCT	Missense	F	Functional	-0.46	-	-	-	-	-
F	296	R	F296R	TTC	Missense	F	Functional	-0.46	-	-	-	-	-
Q	308	A	Q308A	CAA	Missense	F	Functional	-0.46	-	-	-	-	-
A	6	W	A6W	GCG	Missense	A	Functional	-0.46	-	-	-	-	-
E	10	F	E10F	GAA	Missense	A	Functional	-0.46	-	-	-	-	-
L	107	S	L107S	CTG	Missense	B	Functional	-0.46	-	-	-	-	-
I	144	L	I144L	ATT	Missense	C	Functional	-0.46	-	-	-	-	-
K	152	Q	K152Q	AAG	Missense	C	Functional	-0.46	-	-	-	-	-
Q	303	T	Q303T	CAG	Missense	F	Functional	-0.46	-	-	-	-	-
N	312	Q	N312Q	AAC	Missense	F	Functional	-0.46	-	-	-	-	-
S	13	F	S13F	AGT	Missense	A	Functional	-0.45	-	-	-	-	-
L	71	I	L71I	CTC	Missense	B	Functional	-0.45	-	-	-	-	-
G	93	W	G93W	GGA	Missense	B	Functional	-0.45	-	-	-	-	-
N	141	L	N141L	AAC	Missense	C	Functional	-0.45	-	-	-	-	-
G	149	F	G149F	GGG	Missense	C	Functional	-0.45	-	-	-	-	-
R	174	S	R174S	AGG	Missense	D	Functional	-0.45	-	-	-	-	-
N	177	K	N177K	AAT	Missense	D	Functional	-0.45	-	-	-	-	-
A	224	Y	A224Y	GCT	Missense	E	Functional	-0.45	-	-	-	-	-
I	78	E	I78E	ATC	Missense	B	Functional	-0.45	-	-	-	-	-
I	81	Y	I81Y	ATA	Missense	B	Functional	-0.45	-	-	-	-	-
W	87	V	W87V	TGG	Missense	B	Functional	-0.45	-	-	-	-	-
K	111	N	K111N	AAG	Missense	C	Functional	-0.45	-	-	-	-	-
S	125	F	S125F	AGC	Missense	C	Functional	-0.45	-	-	-	-	-
I	239	F	I239F	ATT	Missense	E	Functional	-0.45	-	-	-	-	-
G	280	R	G280R	GGT	Missense	F	Functional	-0.45	-	-	-	-	-
T	301	N	T301N	ACC	Missense	F	Functional	-0.45	-	-	-	-	-
V	32	Y	V32Y	GTC	Missense	A	Functional	-0.45	-	-	-	-	-
A	42	I	A42I	GCT	Missense	A	Functional	-0.45	-	-	-	-	-
F	102	M	F102M	TTT	Missense	B	Functional	-0.45	-	-	-	-	-
S	270	E	S270E	AGT	Missense	E	Functional	-0.45	-	-	-	-	-
Q	303	R	Q303R	CAG	Missense	F	Functional	-0.45	-	-	-	-	-
F	40	H	F40H	TTT	Missense	A	Functional	-0.44	-	-	-	-	-
N	63	V	N63V	AAT	Missense	B	Functional	-0.44	-	-	-	-	-
L	72	N	L72N	TTG	Missense	B	Functional	-0.44	-	-	-	-	-
L	84	N	L84N	CTT	Missense	B	Functional	-0.44	-	-	-	-	-
P	143	S	P143S	CCT	Missense	C	Functional	-0.44	-	-	-	-	-
N	158	V	N158V	AAC	Missense	C	Functional	-0.44	-	-	-	-	-
N	177	W	N177W	AAT	Missense	D	Functional	-0.44	-	-	-	-	-
T	186	G	T186G	ACT	Missense	D	Functional	-0.44	-	-	-	-	-
V	195	S	V195S	GTG	Missense	D	Functional	-0.44	-	-	-	-	-
A	212	W	A212W	GCT	Missense	D	Functional	-0.44	-	-	-	-	-
T	213	A	T213A	ACC	Missense	D	Functional	-0.44	-	-	-	-	-
A	224	Q	A224Q	GCT	Missense	E	Functional	-0.44	-	-	-	-	-
M	247	E	M247E	ATG	Missense	E	Functional	-0.44	-	-	-	-	-
G	259	C	G259C	GGA	Missense	E	Functional	-0.44	-	-	-	-	-
G	306	L	G306L	GGC	Missense	F	Functional	-0.44	-	-	-	-	-
C	307	G	C307G	TGC	Missense	F	Functional	-0.44	-	-	-	-	-
I	178	G	I178G	ATC	Missense	D	Functional	-0.44	-	-	-	-	-
E	185	F	E185F	GAA	Missense	D	Functional	-0.44	-	-	-	-	-
E	101	Y	E101Y	GAG	Missense	B	Functional	-0.43	-	-	-	-	-
Q	142	N	Q142N	CAG	Missense	C	Functional	-0.43	-	-	-	-	-
V	145	Y	V145Y	GTT	Missense	C	Functional	-0.43	-	-	-	-	-
S	197	E	S197E	AGT	Missense	D	Functional	-0.43	-	-	-	-	-
I	256	C	I256C	ATC	Missense	E	Functional	-0.43	-	-	-	-	-
L	257	E	L257E	CTA	Missense	E	Functional	-0.43	-	-	-	-	-
A	4	E	A4E	GCG	Missense	A	Functional	-0.43	-	-	-	-	-
T	55	A	T55A	ACA	Missense	B	Functional	-0.43	-	-	-	-	-
T	83	H	T83H	ACA	Missense	B	Functional	-0.43	-	-	-	-	-
T	83	Y	T83Y	ACA	Missense	B	Functional	-0.43	-	-	-	-	-
V	85	F	V85F	GTT	Missense	B	Functional	-0.43	-	-	-	-	-
E	101	V	E101V	GAG	Missense	B	Functional	-0.43	-	-	-	-	-
G	106	H	G106H	GGC	Missense	B	Functional	-0.43	-	-	-	-	-
G	129	H	G129H	GGA	Missense	C	Functional	-0.43	-	-	-	-	-
V	145	R	V145R	GTT	Missense	C	Functional	-0.43	-	-	-	-	-
G	149	A	G149A	GGG	Missense	C	Functional	-0.43	-	-	-	-	-
E	156	L	E156L	GAA	Missense	C	Functional	-0.43	-	-	-	-	-
F	171	P	F171P	TTT	Missense	D	Functional	-0.43	-	-	-	-	-
R	174	C	R174C	AGG	Missense	D	Functional	-0.43	-	-	-	-	-
T	175	C	T175C	ACT	Missense	D	Functional	-0.43	-	-	-	-	-
K	196	G	K196G	AAA	Missense	D	Functional	-0.43	-	-	-	-	-
K	297	L	K297L	AAG	Missense	F	Functional	-0.43	-	-	-	-	-
Q	303	S	Q303S	CAG	Missense	F	Functional	-0.43	-	-	-	-	-
G	306	F	G306F	GGC	Missense	F	Functional	-0.43	-	-	-	-	-
C	314	F	C314F	TGT	Missense	F	Functional	-0.43	-	-	-	-	-
Q	12	I	Q12I	CAA	Missense	A	Functional	-0.43	-	-	-	-	-
A	88	R	A88R	GCC	Missense	B	Functional	-0.43	-	-	-	-	-
V	220	Y	V220Y	GTT	Missense	E	Functional	-0.43	-	-	-	-	-
N	304	A	N304A	AAC	Missense	F	Functional	-0.43	-	-	-	-	-
G	315	F	G315F	GGA	Missense	F	Functional	-0.43	-	-	-	-	-
S	210	D	S210D	AGC	Missense	D	Functional	-0.42	-	-	-	-	-
L	216	F	L216F	TTA	Missense	D	Functional	-0.42	-	-	-	-	-
H	103	P	H103P	CAT	Missense	B	Functional	-0.42	-	-	-	-	-
V	113	Y	V113Y	GTA	Missense	C	Functional	-0.42	-	-	-	-	-
Q	147	Y	Q147Y	CAG	Missense	C	Functional	-0.42	-	-	-	-	-
N	199	M	N199M	AAT	Missense	D	Functional	-0.42	-	-	-	-	-
A	291	C	A291C	GCT	Missense	F	Functional	-0.42	-	-	-	-	-
L	295	S	L295S	CTC	Missense	F	Functional	-0.42	-	-	-	-	-
F	296	D	F296D	TTC	Missense	F	Functional	-0.42	-	-	-	-	-
F	296	T	F296T	TTC	Missense	F	Functional	-0.42	-	-	-	-	-
A	42	F	A42F	GCT	Missense	A	Functional	-0.42	-	-	-	-	-
K	54	H	K54H	AAA	Missense	A	Functional	-0.42	-	-	-	-	-
N	158	W	N158W	AAC	Missense	C	Functional	-0.42	-	-	-	-	-
T	175	E	T175E	ACT	Missense	D	Functional	-0.42	-	-	-	-	-
E	185	V	E185V	GAA	Missense	D	Functional	-0.42	-	-	-	-	-
E	206	P	E206P	GAA	Missense	D	Functional	-0.42	-	-	-	-	-
D	275	I	D275I	GAC	Missense	F	Functional	-0.42	-	-	-	-	-
K	286	L	K286L	AAG	Missense	F	Functional	-0.42	-	-	-	-	-
D	292	G	D292G	GAT	Missense	F	Functional	-0.42	-	-	-	-	-
N	304	I	N304I	AAC	Missense	F	Functional	-0.42	-	-	-	-	-
P	313	D	P313D	CCC	Missense	F	Functional	-0.42	-	-	-	-	-
K	297	A	K297A	AAG	Missense	F	Functional	-0.41	-	-	-	-	-
N	312	C	N312C	AAC	Missense	F	Functional	-0.41	-	-	-	-	-
G	129	A	G129A	GGA	Missense	C	Functional	-0.41	-	-	-	-	-
Q	142	I	Q142I	CAG	Missense	C	Functional	-0.41	-	-	-	-	-
P	143	H	P143H	CCT	Missense	C	Functional	-0.41	-	-	-	-	-
E	206	K	E206K	GAA	Missense	D	Functional	-0.41	-	-	-	-	-
C	307	S	C307S	TGC	Missense	F	Functional	-0.41	-	-	-	-	-
E	24	R	E24R	GAG	Missense	A	Functional	-0.41	-	-	-	-	-
I	45	K	I45K	ATT	Missense	A	Functional	-0.41	-	-	-	-	-
V	89	S	V89S	GTG	Missense	B	Functional	-0.41	-	-	-	-	-
R	109	M	R109M	CGA	Missense	C	Functional	-0.41	-	-	-	-	-
K	124	A	K124A	AAA	Missense	C	Functional	-0.41	-	-	-	-	-
R	130	V	R130V	AGG	Missense	C	Functional	-0.41	-	-	-	-	-
Q	147	G	Q147G	CAG	Missense	C	Functional	-0.41	-	-	-	-	-
S	181	D	S181D	AGC	Missense	D	Functional	-0.41	-	-	-	-	-
I	239	G	I239G	ATT	Missense	E	Functional	-0.41	-	-	-	-	-
L	249	P	L249P	TTA	Missense	E	Functional	-0.41	-	-	-	-	-
N	304	R	N304R	AAC	Missense	F	Functional	-0.41	-	-	-	-	-
I	309	G	I309G	ATC	Missense	F	Functional	-0.41	-	-	-	-	-
G	315	D	G315D	GGA	Missense	F	Functional	-0.41	-	-	-	-	-
V	27	M	V27M	GTT	Missense	A	Functional	-0.41	-	-	-	-	-
L	84	Y	L84Y	CTT	Missense	B	Functional	-0.41	-	-	-	-	-
P	143	T	P143T	CCT	Missense	C	Functional	-0.41	-	-	-	-	-
I	166	G	I166G	ATC	Missense	D	Functional	-0.41	-	-	-	-	-
G	222	I	G222I	GGG	Missense	E	Functional	-0.41	-	-	-	-	-
A	2	W	A2W	GCG	Missense	A	Functional	-0.4	-	-	-	-	-
N	79	K	N79K	AAT	Missense	B	Functional	-0.4	-	-	-	-	-
D	98	K	D98K	GAT	Missense	B	Functional	-0.4	-	-	-	-	-
S	105	R	S105R	AGT	Missense	B	Functional	-0.4	-	-	-	-	-
R	130	S	R130S	AGG	Missense	C	Functional	-0.4	-	-	-	-	-
N	141	E	N141E	AAC	Missense	C	Functional	-0.4	-	-	-	-	-
I	178	N	I178N	ATC	Missense	D	Functional	-0.4	-	-	-	-	-
A	212	F	A212F	GCT	Missense	D	Functional	-0.4	-	-	-	-	-
Q	276	P	Q276P	CAG	Missense	F	Functional	-0.4	-	-	-	-	-
L	57	D	L57D	TTG	Missense	B	Functional	-0.4	-	-	-	-	-
L	64	D	L64D	TTA	Missense	B	Functional	-0.4	-	-	-	-	-
L	75	N	L75N	CTG	Missense	B	Functional	-0.4	-	-	-	-	-
L	84	H	L84H	CTT	Missense	B	Functional	-0.4	-	-	-	-	-
S	99	T	S99T	AGT	Missense	B	Functional	-0.4	-	-	-	-	-
E	156	W	E156W	GAA	Missense	C	Functional	-0.4	-	-	-	-	-
N	211	T	N211T	AAT	Missense	D	Functional	-0.4	-	-	-	-	-
L	277	F	L277F	TTG	Missense	F	Functional	-0.4	-	-	-	-	-
Q	308	C	Q308C	CAA	Missense	F	Functional	-0.4	-	-	-	-	-
G	93	R	G93R	GGA	Missense	B	Functional	-0.4	-	-	-	-	-
V	113	A	V113A	GTA	Missense	C	Functional	-0.4	-	-	-	-	-
V	263	A	V263A	GTC	Missense	E	Functional	-0.4	-	-	-	-	-
G	167	Q	G167Q	GGC	Missense	D	Functional	-0.39	-	-	-	-	-
D	215	H	D215H	GAT	Missense	D	Functional	-0.39	-	-	-	-	-
A	9	N	A9N	GCA	Missense	A	Functional	-0.39	-	-	-	-	-
G	56	Q	G56Q	GGG	Missense	B	Functional	-0.39	-	-	-	-	-
I	92	L	I92L	ATT	Missense	B	Functional	-0.39	-	-	-	-	-
E	101	S	E101S	GAG	Missense	B	Functional	-0.39	-	-	-	-	-
L	107	W	L107W	CTG	Missense	B	Functional	-0.39	-	-	-	-	-
N	141	A	N141A	AAC	Missense	C	Functional	-0.39	-	-	-	-	-
I	178	H	I178H	ATC	Missense	D	Functional	-0.39	-	-	-	-	-
F	189	P	F189P	TTT	Missense	D	Functional	-0.39	-	-	-	-	-
K	250	P	K250P	AAG	Missense	E	Functional	-0.39	-	-	-	-	-
V	263	S	V263S	GTC	Missense	E	Functional	-0.39	-	-	-	-	-
R	284	I	R284I	CGC	Missense	F	Functional	-0.39	-	-	-	-	-
F	296	H	F296H	TTC	Missense	F	Functional	-0.39	-	-	-	-	-
R	51	M	R51M	CGT	Missense	A	Functional	-0.39	-	-	-	-	-
K	61	N	K61N	AAG	Missense	B	Functional	-0.39	-	-	-	-	-
V	145	Q	V145Q	GTT	Missense	C	Functional	-0.39	-	-	-	-	-
Q	147	H	Q147H	CAG	Missense	C	Functional	-0.39	-	-	-	-	-
E	156	H	E156H	GAA	Missense	C	Functional	-0.39	-	-	-	-	-
S	164	A	S164A	AGT	Missense	D	Functional	-0.39	-	-	-	-	-
V	195	L	V195L	GTG	Missense	D	Functional	-0.39	-	-	-	-	-
L	277	A	L277A	TTG	Missense	F	Functional	-0.39	-	-	-	-	-
M	305	S	M305S	ATG	Missense	F	Functional	-0.39	-	-	-	-	-
N	37	K	N37K	AAC	Missense	A	Functional	-0.39	-	-	-	-	-
I	86	E	I86E	ATT	Missense	B	Functional	-0.39	-	-	-	-	-
T	138	D	T138D	ACT	Missense	C	Functional	-0.39	-	-	-	-	-
N	140	L	N140L	AAC	Missense	C	Functional	-0.39	-	-	-	-	-
R	207	L	R207L	AGG	Missense	D	Functional	-0.39	-	-	-	-	-
T	317	H	T317H	ACT	Missense	F	Functional	-0.39	-	-	-	-	-
Q	112	E	Q112E	CAA	Missense	C	Functional	-0.38	-	-	-	-	-
R	91	A	R91A	CGC	Missense	B	Functional	-0.38	-	-	-	-	-
S	99	P	S99P	AGT	Missense	B	Functional	-0.38	-	-	-	-	-
G	106	N	G106N	GGC	Missense	B	Functional	-0.38	-	-	-	-	-
V	113	F	V113F	GTA	Missense	C	Functional	-0.38	-	-	-	-	-
N	132	R	N132R	AAT	Missense	C	Functional	-0.38	-	-	-	-	-
Q	148	F	Q148F	CAA	Missense	C	Functional	-0.38	-	-	-	-	-
K	152	E	K152E	AAG	Missense	C	Functional	-0.38	-	-	-	-	-
D	165	Y	D165Y	GAC	Missense	D	Functional	-0.38	-	-	-	-	-
I	166	L	I166L	ATC	Missense	D	Functional	-0.38	-	-	-	-	-
H	187	Q	H187Q	CAT	Missense	D	Functional	-0.38	-	-	-	-	-
N	199	G	N199G	AAT	Missense	D	Functional	-0.38	-	-	-	-	-
V	220	D	V220D	GTT	Missense	E	Functional	-0.38	-	-	-	-	-
M	243	D	M243D	ATG	Missense	E	Functional	-0.38	-	-	-	-	-
V	283	T	V283T	GTA	Missense	F	Functional	-0.38	-	-	-	-	-
I	81	W	I81W	ATA	Missense	B	Functional	-0.38	-	-	-	-	-
N	95	V	N95V	AAT	Missense	B	Functional	-0.38	-	-	-	-	-
G	117	S	G117S	GGA	Missense	C	Functional	-0.38	-	-	-	-	-
N	132	V	N132V	AAT	Missense	C	Functional	-0.38	-	-	-	-	-
[truncated: 4,024 more rows]

## Sheet: Table S3 (Clinical Variants)
AA1	Position	AA2	Variant	Codon	Consequence	Chunk	Functional_Score_Prediction	Functional_Score	Consensus_Pathogenicity (column L-P)	ClinVar	Leiden	Jorge	Bardhan_2022	gnomAD
E	28	G	E28G	GAG	Missense	A	Functional	-0.33	Benign	-	Benign	-	-
R	30	S	R30S	AGG	Missense	A	Functional	0.04	Benign	-	Benign	-	-
T	126	A	T126A	ACA	Missense	C	Functional	0.13	Benign	-	Benign	-	-
R	267	C	R267C	CGC	Missense	E	Functional	0.16	Benign	Conflicting	VUS	-	-	11 homozygotes
S	31	I	S31I	AGT	Missense	A	Functional	0.39	Benign	-	Benign	-	-
R	223	C	R223C	CGT	Missense	E	Functional	0.4	Benign	VUS	Benign	-	-
G	315	R	G315R	GGA	Missense	F	Functional	0.03	Conflicting	Conflicting	VUS	-	-
T	265	I	T265I	ACC	Missense	E	Functional	0.58	Conflicting	Conflicting	VUS	-	-
S	210	R	S210R	AGC	Missense	D	Non-Functional	-1.31	Likely Pathogenic	-	likely pathogenic	-	-
M	1	L	M1L	ATG	Missense	A	Non-Functional	-1.26	Likely pathogenic	Likely pathogenic	-	-	-
I	119	N	I119N	ATC	Missense	C	Non-Functional	-1.15	Likely Pathogenic	-	likely pathogenic	-	-
M	247	R	M247R	ATG	Missense	E	Non-Functional	-0.83	Likely Pathogenic	-	likely pathogenic	-	-
I	92	S	I92S	ATT	Missense	B	Non-Functional	-2.23	Pathogenic	-	pathogenic	-	-
M	100	K	M100K	ATG	Missense	B	Non-Functional	-2.02	Pathogenic	Conflicting	pathogenic	Pathogenic	-
M	100	L	M100K	ATG	Missense	B	Non-Functional	-2.02	Pathogenic	Conflicting	pathogenic	Pathogenic	-
R	91	L	R91L	CGC	Missense	B	Non-Functional	-1.93	Pathogenic	Likely pathogenic	pathogenic	-	Pathogenic
R	91	P	R91P	CGC	Missense	B	Non-Functional	-1.76	Pathogenic	Pathogenic	pathogenic	Pathogenic	-
G	167	S	G167S	GGC	Missense	D	Non-Functional	-1.64	Pathogenic	Conflicting	likely pathogenic, VUS	Pathogenic	Pathogenic
I	119	F	I119F	ATC	Missense	C	Non-Functional	-1.3	Pathogenic	Conflicting	pathogenic	Pathogenic	Pathogenic
T	182	P	T182P	ACA	Missense	D	Non-Functional	-1.25	Pathogenic	Conflicting	likely pathogenic (recessive), pathogenic, VUS	-	Pathogenic
T	182	A	T182A	ACA	Missense	D	Non-Functional	-1.25	Pathogenic	Pathogenic	pathogenic	Pathogenic	-
L	108	R	L108R	CTT	Missense	B	Non-Functional	-1.09	Pathogenic	VUS	Pathogenic	-	-
M	1	T	M1T	ATG	Missense	A	Non-Functional	-1.08	Pathogenic	Pathogenic	-	-	-
T	151	R	T151R	ACA	Missense	C	Non-Functional	-1.06	Pathogenic	Pathogenic	-	-	-
M	1	I	M1I	ATG	Missense	A	Non-Functional	-1.06	Pathogenic	Pathogenic	-	-	-
I	92	T	I92T	ATT	Missense	B	Non-Functional	-1.03	Pathogenic	Likely pathogenic	pathogenic	Pathogenic	-
M	116	V	M116V	ATG	Missense	C	Non-Functional	-1.02	Pathogenic	VUS	-	-	Pathogenic
G	93	A	G93A	GGA	Missense	B	Non-Functional	-0.97	Pathogenic	VUS	-	Pathogenic	-
V	89	M	V89M	GTG	Missense	B	Non-Functional	-0.96	Pathogenic	Conflicting	pathogenic	Pathogenic	-
S	114	F	S114F	TCT	Missense	C	Non-Functional	-0.89	Pathogenic	-	-	Pathogenic	-
L	135	W	L135W	TTG	Missense	C	Non-Functional	-0.88	Pathogenic	-	-	-	Pathogenic
G	231	S	G231S	GGT	Missense	E	Non-Functional	-0.88	Pathogenic	VUS	-	Pathogenic	-
S	181	R	S181R	AGC	Missense	D	Non-Functional	-0.87	Pathogenic	-	likely pathogenic (recessive)	Pathogenic	-
G	139	D	G139D	GGC	Missense	C	Non-Functional	-0.84	Pathogenic	VUS	Pathogenic	-	-
G	228	E	G228E	GGA	Missense	E	Non-Functional	-0.84	Pathogenic	-	VUS	-	Pathogenic
S	204	P	S204P	TCT	Missense	D	Non-Functional	-0.83	Pathogenic	VUS	-	Pathogenic	-
Y	184	C	Y184C	TAT	Missense	D	Non-Functional	-0.8	Pathogenic	Conflicting	pathogenic	Pathogenic	-
S	114	P	S114P	TCT	Missense	C	Non-Functional	-0.77	Pathogenic	-	-	Pathogenic	-
R	91	C	R91C	CGC	Missense	B	Non-Functional	-0.72	Pathogenic	Pathogenic	Pathogenic	-	Pathogenic
F	180	L	F180L	TTC	Missense	D	Non-Functional	-0.42	Conflicting	Conflicting	VUS	-	-
G	96	R	G96R	GGC	Missense	B	Non-Functional	-1.51	VUS	-	VUS	-	-
S	164	I	S164I	AGT	Missense	D	Non-Functional	-1.26	VUS	VUS	-	-	-
R	227	P	R227P	CGT	Missense	E	Non-Functional	-1.23	VUS	-	VUS	-	-
G	93	E	G93E	GGA	Missense	B	Non-Functional	-1.2	VUS	VUS	-	-	-
L	153	P	L153P	CTC	Missense	C	Non-Functional	-1.07	VUS	-	VUS	-	-
C	314	R	C314R	TGT	Missense	F	Non-Functional	-1.01	VUS	VUS	-	-	-
I	144	M	I144M	ATT	Missense	C	Non-Functional	-0.89	VUS	VUS	-	-	-
K	286	E	K286E	AAG	Missense	F	Non-Functional	-0.77	VUS	-	VUS	-	-
Q	112	L	Q112L	CAA	Missense	C	Non-Functional	-0.73	VUS	-	VUS	-	-
C	288	F	C288F	TGC	Missense	F	Non-Functional	-0.71	VUS	VUS	-	-	-
K	159	E	K159E	AAA	Missense	C	Non-Functional	-0.7	VUS	VUS	-	-	-
H	242	P	H242P	CAC	Missense	E	Non-Functional	-0.67	VUS	VUS	-	-	-
G	274	E	G274E	GGA	Missense	F	Non-Functional	-0.62	VUS	VUS	-	-	-
R	131	Q	R131Q	CGA	Missense	C	Non-Functional	-0.6	VUS	VUS	VUS	-	-
V	127	A	V127A	GTA	Missense	C	Non-Functional	-0.57	VUS	VUS	VUS	-	-
D	215	V	D215V	GAT	Missense	D	Non-Functional	-0.56	VUS	VUS	-	-	-
L	198	V	L198V	TTG	Missense	D	Non-Functional	-0.55	VUS	VUS	-	-	-
D	115	H	D115H	GAC	Missense	C	Non-Functional	-0.53	VUS	VUS	-	-	-
M	247	T	M247T	ATG	Missense	E	Non-Functional	-0.51	VUS	VUS	-	-	-
K	124	E	K124E	AAA	Missense	C	Functional	-0.5	VUS	VUS	-	-	-
T	205	P	T205P	ACT	Missense	D	Functional	-0.48	VUS	VUS	-	-	-
N	304	S	N304S	AAC	Missense	F	Functional	-0.45	VUS	-	VUS	-	-
G	236	D	G236D	GGC	Missense	E	Functional	-0.43	VUS	VUS	-	-	-
I	178	T	I178T	ATC	Missense	D	Functional	-0.41	VUS	VUS	-	-	-
A	76	D	A76D	GCT	Missense	B	Functional	-0.4	VUS	VUS	-	-	-
N	140	S	N140S	AAC	Missense	C	Functional	-0.38	VUS	VUS	-	-	-
C	307	R	C307R	TGC	Missense	F	Functional	-0.37	VUS	-	VUS	-	-
W	282	C	W282C	TGG	Missense	F	Functional	-0.37	VUS	VUS	-	-	-
A	7	E	A7E	GCG	Missense	A	Functional	-0.36	VUS	VUS	-	-	-
P	121	T	P121T	CCT	Missense	C	Functional	-0.36	VUS	VUS	-	-	-
N	132	K	N132K	AAT	Missense	C	Functional	-0.36	VUS	VUS	-	-	-
T	209	I	T209I	ACC	Missense	D	Functional	-0.34	VUS	VUS	-	-	-
R	60	G	R60G	AGA	Missense	B	Functional	-0.33	VUS	VUS	-	-	-
T	163	A	T163A	ACA	Missense	D	Functional	-0.32	VUS	VUS	-	-	-
Q	276	L	Q276L	CAG	Missense	F	Functional	-0.3	VUS	VUS	-	-	-
F	170	C	F170C	TTT	Missense	D	Functional	-0.28	VUS	VUS	VUS	-	-
T	301	A	T301A	ACC	Missense	F	Functional	-0.27	VUS	VUS	-	-	-
N	158	K	N158K	AAC	Missense	C	Functional	-0.26	VUS	VUS	-	-	-
N	63	S	N63S	AAT	Missense	B	Functional	-0.25	VUS	VUS	VUS	-	-
R	51	C	R51C	CGT	Missense	A	Functional	-0.24	VUS	-	VUS	-	-
M	168	I	M168I	ATG	Missense	D	Functional	-0.24	VUS	VUS	-	-	-
S	154	G	S154G	AGT	Missense	C	Functional	-0.24	VUS	VUS	-	-	-
Q	201	P	Q201P	CAA	Missense	D	Functional	-0.23	VUS	VUS	-	-	-
M	305	V	M305V	ATG	Missense	F	Functional	-0.22	VUS	VUS	VUS	-	-
K	152	R	K152R	AAG	Missense	C	Functional	-0.22	VUS	VUS	-	-	-
N	37	S	N37S	AAC	Missense	A	Functional	-0.21	VUS	VUS	-	-	-
S	125	N	S125N	AGC	Missense	C	Functional	-0.2	VUS	VUS	-	-	-
P	46	L	P46L	CCG	Missense	A	Functional	-0.2	VUS	VUS	-	-	-
T	205	S	T205S	ACT	Missense	D	Functional	-0.16	VUS	VUS	-	-	-
T	175	N	T175N	ACT	Missense	D	Functional	-0.16	VUS	VUS	-	-	-
E	133	G	E133G	GAA	Missense	C	Functional	-0.14	VUS	-	VUS	-	-
S	273	R	S273R	AGT	Missense	F	Functional	-0.14	VUS	VUS	-	-	-
S	164	G	S164G	AGT	Missense	D	Functional	-0.13	VUS	-	VUS	-	-
M	168	V	M168V	ATG	Missense	D	Functional	-0.11	VUS	VUS	VUS	-	-
K	61	E	K61E	AAG	Missense	B	Functional	-0.08	VUS	-	VUS	-	-
S	270	N	S270N	AGT	Missense	E	Functional	-0.08	VUS	VUS	-	-	-
S	279	G	S279G	AGT	Missense	F	Functional	-0.07	VUS	VUS	-	-	-
L	191	W	L191W	TTG	Missense	D	Functional	-0.06	VUS	VUS	-	-	-
R	267	L	R267L	CGC	Missense	E	Functional	-0.05	VUS	VUS	-	-	-
N	316	S	N316S	AAC	Missense	F	Functional	-0.05	VUS	VUS	-	-	-
K	286	N	K286N	AAG	Missense	F	Functional	-0.03	VUS	-	VUS	-	-
A	5	E	A5E	GCG	Missense	A	Functional	-0.03	VUS	VUS	-	-	-
I	81	V	I81V	ATA	Missense	B	Functional	-0.03	VUS	VUS	-	-	-
N	15	S	N15S	AAT	Missense	A	Functional	-0.02	VUS	VUS	-	-	-
N	211	S	N211S	AAT	Missense	D	Functional	-0.02	VUS	VUS	-	-	-
S	38	R	S38R	AGT	Missense	A	Functional	-0.01	VUS	VUS	-	-	-
V	145	A	V145A	GTT	Missense	C	Functional	-0.01	VUS	VUS	-	-	-
R	51	H	R51H	CGT	Missense	A	Functional	0	VUS	VUS	-	-	-
K	20	T	K20T	AAG	Missense	A	Functional	0	VUS	VUS	-	-	-
D	311	N	D311N	GAC	Missense	F	Functional	0.01	VUS	-	VUS	-	-
A	5	V	A5V	GCG	Missense	A	Functional	0.01	VUS	VUS	-	-	-
M	22	V	M22V	ATG	Missense	A	Functional	0.01	VUS	VUS	-	-	-
L	84	P	L84P	CTT	Missense	B	Functional	0.02	VUS	VUS	VUS	-	-
Q	148	R	Q148R	CAA	Missense	C	Functional	0.02	VUS	VUS	-	-	-
H	120	Y	H120Y	CAC	Missense	C	Functional	0.03	VUS	VUS	-	-	-
R	284	C	R284C	CGC	Missense	F	Functional	0.03	VUS	VUS	-	-	-
I	82	V	I82V	ATA	Missense	B	Functional	0.04	VUS	VUS	-	-	-
I	255	V	I255V	ATC	Missense	E	Functional	0.07	VUS	VUS	-	-	-
S	310	L	S310L	TCA	Missense	F	Functional	0.07	VUS	VUS	-	-	-
C	67	R	C67R	TGT	Missense	B	Functional	0.08	VUS	VUS	-	-	-
A	42	T	A42T	GCT	Missense	A	Functional	0.1	VUS	VUS	-	-	-
G	280	S	G280S	GGT	Missense	F	Functional	0.11	VUS	VUS	-	-	-
T	138	I	T138I	ACT	Missense	C	Functional	0.11	VUS	VUS	-	-	-
I	239	V	I239V	ATT	Missense	E	Functional	0.12	VUS	VUS	-	-	-
I	166	V	I166V	ATC	Missense	D	Functional	0.13	VUS	VUS	-	-	-
S	125	C	S125C	AGC	Missense	C	Functional	0.13	VUS	VUS	-	-	-
G	56	R	G56R	GGG	Missense	B	Functional	0.14	VUS	VUS	VUS	-	-
Q	11	R	Q11R	CAG	Missense	A	Functional	0.14	VUS	VUS	-	-	-
I	239	T	I239T	ATT	Missense	E	Functional	0.15	VUS	VUS	-	-	-
A	9	V	A9V	GCA	Missense	A	Functional	0.15	VUS	VUS	-	-	-
R	284	H	R284H	CGC	Missense	F	Functional	0.16	VUS	VUS	VUS	-	-
Q	11	E	Q11E	CAG	Missense	A	Functional	0.17	VUS	VUS	-	-	-
M	243	I	M243I	ATG	Missense	E	Functional	0.18	VUS	VUS	-	-	-
M	262	T	M262T	ATG	Missense	E	Functional	0.19	VUS	VUS	-	-	-
Q	11	H	Q11H	CAG	Missense	A	Functional	0.19	VUS	VUS	VUS	-	-
M	305	I	M305I	ATG	Missense	F	Functional	0.19	VUS	VUS	-	-	-
N	246	Y	N246Y	AAT	Missense	E	Functional	0.19	VUS	VUS	-	-	-
T	294	M	T294M	ACG	Missense	F	Functional	0.19	VUS	VUS	-	-	-
A	3	E	A3E	GCA	Missense	A	Functional	0.2	VUS	VUS	-	-	-
R	223	H	R223H	CGT	Missense	E	Functional	0.2	VUS	VUS	VUS	-	-
R	23	H	R23H	CGT	Missense	A	Functional	0.2	VUS	VUS	-	-	-
V	298	M	V298M	GTG	Missense	F	Functional	0.21	VUS	VUS	-	-	-
A	6	V	A6V	GCG	Missense	A	Functional	0.22	VUS	VUS	-	-	-
T	126	I	T126I	ACA	Missense	C	Functional	0.24	VUS	VUS	-	-	-
D	281	N	D281N	GAC	Missense	F	Functional	0.25	VUS	VUS	VUS	-	-
T	266	I	T266I	ACC	Missense	E	Functional	0.26	VUS	VUS	-	-	-
A	7	T	A7T	GCG	Missense	A	Functional	0.27	VUS	VUS	-	-	-
E	10	G	E10G	GAA	Missense	A	Functional	0.28	VUS	VUS	-	-	-
I	256	M	I256M	ATC	Missense	E	Functional	0.29	VUS	VUS	-	-	-
G	278	D	G278D	GGT	Missense	F	Functional	0.31	VUS	VUS	-	-	-
L	64	S	L64S	TTA	Missense	B	Functional	0.31	VUS	VUS	-	-	-
H	190	R	H190R	CAT	Missense	D	Functional	0.34	VUS	VUS	-	-	-
N	33	D	N33D	AAT	Missense	A	Functional	0.4	VUS	VUS	-	-	-
A	4	P	A4P	GCG	Missense	A	Functional	0.44	VUS	VUS	-	-	-
A	251	V	A251V	GCG	Missense	E	Functional	0.46	VUS	VUS	VUS	-	-
E	240	K	E240K	GAA	Missense	E	Functional	0.46	VUS	VUS	-	-	-
V	232	I	V232I	GTA	Missense	E	Functional	0.47	VUS	VUS	-	-	-
R	23	C	R23C	CGT	Missense	A	Functional	0.49	VUS	VUS	VUS	-	-
M	243	V	M243V	ATG	Missense	E	Functional	0.49	VUS	VUS	-	-	-
T	186	A	T186A	ACT	Missense	D	Functional	0.54	VUS	VUS	-	-	-
R	227	H	R227H	CGT	Missense	E	Functional	0.55	VUS	VUS	VUS	-	-
I	47	T	I47T	ATT	Missense	A	Functional	0.58	VUS	VUS	-	-	-
N	253	S	N253S	AAC	Missense	E	Functional	0.59	VUS	VUS	-	-	-
K	41	E	K41E	AAA	Missense	A	Functional	0.61	VUS	VUS	-	-	-
F	233	S	F233S	TTC	Missense	E	Functional	0.62	VUS	VUS	-	-	-
Y	123	S	Y123S	TAT	Missense	C	Functional	0.68	VUS	-	VUS	-	-
Y	44	C	Y44C	TAC	Missense	A	Functional	0.8	VUS	VUS	-	-	-
G	244	D	G244D	GGT	Missense	E	Functional	0.99	VUS	VUS	-	-	-

## Sheet: Table S4 (UKBB)
ID	Variant1	Variant2	Functional_Prediction_Variant1	Functional_Prediction_Variant2	Clinical_Classification_Variant1	Clinical_Classification_Variant2
1	F180L	T126I	Functional	Functional	Conflicting	VUS
2	G315R	G259E	Functional	Non-Functional	Conflicting	-
3	R267C	Q11E	Functional	Functional	Benign	VUS
4	R267C	R91C	Functional	Non-Functional	Benign	Pathogenic
5	Q169E	M168I	Functional	Functional	-	VUS
6	R267C	F180L	Functional	Functional	Benign	Conflicting
7	A203E	None	Functional	-	-	-
8	A203P	None	Non-Functional	-	-	-
9	A251T	None	Functional	-	-	-
10	A251T	None	Functional	-	-	-
11	A251T	None	Functional	-	-	-
12	A251T	None	Functional	-	-	-
13	A251T	None	Functional	-	-	-
14	A251T	None	Functional	-	-	-
15	A251V	None	Functional	-	VUS	-
16	A251V	None	Functional	-	VUS	-
17	A291V	None	Non-Functional	-	-	-
18	A2T	None	Functional	-	-	-
19	A2V	None	Functional	-	-	-
20	A2V	None	Functional	-	-	-
21	A2V	None	Functional	-	-	-
22	A3V	None	Functional	-	-	-
23	A3V	None	Functional	-	-	-
24	A4V	None	Functional	-	-	-
25	A4V	None	Functional	-	-	-
26	A6V	None	Functional	-	VUS	-
27	A6V	None	Functional	-	VUS	-
28	A76G	None	Functional	-	-	-
29	A7T	None	Functional	-	VUS	-
30	A88V	None	Functional	-	-	-
31	D281N	None	Functional	-	VUS	-
32	D281N	None	Functional	-	VUS	-
33	D281N	None	Functional	-	VUS	-
34	D281N	None	Functional	-	VUS	-
35	D292G	None	Functional	-	-	-
36	D311N	None	Functional	-	VUS	-
37	D311N	None	Functional	-	VUS	-
38	D311N	None	Functional	-	VUS	-
39	D311N	None	Functional	-	VUS	-
40	D50E	None	Functional	-	-	-
41	E10G	None	Functional	-	VUS	-
42	E10G	None	Functional	-	VUS	-
43	E10G	None	Functional	-	VUS	-
44	E10G	None	Functional	-	VUS	-
45	E10G	None	Functional	-	VUS	-
46	E10G	None	Functional	-	VUS	-
47	E188D	None	Functional	-	-	-
48	E206K	None	Functional	-	-	-
49	F180L	None	Functional	-	Conflicting	-
50	F180L	None	Functional	-	Conflicting	-
51	F180L	None	Functional	-	Conflicting	-
52	F180L	None	Functional	-	Conflicting	-
53	F180L	None	Functional	-	Conflicting	-
54	F180L	None	Functional	-	Conflicting	-
55	F180L	None	Functional	-	Conflicting	-
56	F180L	None	Functional	-	Conflicting	-
57	F180L	None	Functional	-	Conflicting	-
58	F180L	None	Functional	-	Conflicting	-
59	F180L	None	Functional	-	Conflicting	-
60	F180L	None	Functional	-	Conflicting	-
61	F180L	None	Functional	-	Conflicting	-
62	F180L	None	Functional	-	Conflicting	-
63	F180L	None	Functional	-	Conflicting	-
64	F180L	None	Functional	-	Conflicting	-
65	F180L	None	Functional	-	Conflicting	-
66	F180L	None	Functional	-	Conflicting	-
67	F180L	None	Functional	-	Conflicting	-
68	F180L	None	Functional	-	Conflicting	-
69	F180L	None	Functional	-	Conflicting	-
70	F180L	None	Functional	-	Conflicting	-
71	F180L	None	Functional	-	Conflicting	-
72	F180L	None	Functional	-	Conflicting	-
73	F180L	None	Functional	-	Conflicting	-
74	F233S	None	Functional	-	VUS	-
75	G117R	None	Non-Functional	-	-	-
76	G117R	None	Non-Functional	-	-	-
77	G167D	None	Non-Functional	-	-	-
78	G167S	None	Non-Functional	-	Pathogenic	-
79	G167S	None	Non-Functional	-	Pathogenic	-
80	G167S	None	Non-Functional	-	Pathogenic	-
81	G167S	None	Non-Functional	-	Pathogenic	-
82	G167S	None	Non-Functional	-	Pathogenic	-
83	G167S	None	Non-Functional	-	Pathogenic	-
84	G167S	None	Non-Functional	-	Pathogenic	-
85	G167S	None	Non-Functional	-	Pathogenic	-
86	G194E	None	Functional	-	-	-
87	G194R	None	Functional	-	-	-
88	G194R	None	Functional	-	-	-
89	G244R	None	Functional	-	-	-
90	G244R	None	Functional	-	-	-
91	G244V	None	Functional	-	-	-
92	G244V	None	Functional	-	-	-
93	G244V	None	Functional	-	-	-
94	G245D	None	Functional	-	-	-
95	G245D	None	Functional	-	-	-
96	G245D	None	Functional	-	-	-
97	G245D	None	Functional	-	-	-
98	G245D	None	Functional	-	-	-
99	G259E	None	Non-Functional	-	-	-
100	G274E	None	Non-Functional	-	VUS	-
101	G280S	None	Functional	-	VUS	-
102	G280S	None	Functional	-	VUS	-
103	G280S	None	Functional	-	VUS	-
104	G280S	None	Functional	-	VUS	-
105	G280S	None	Functional	-	VUS	-
106	G280S	None	Functional	-	VUS	-
107	G280S	None	Functional	-	VUS	-
108	G280S	None	Functional	-	VUS	-
109	G280S	None	Functional	-	VUS	-
110	G280S	None	Functional	-	VUS	-
111	G280S	None	Functional	-	VUS	-
112	G280S	None	Functional	-	VUS	-
113	G280S	None	Functional	-	VUS	-
114	G280S	None	Functional	-	VUS	-
115	G280S	None	Functional	-	VUS	-
116	G280S	None	Functional	-	VUS	-
117	G280S	None	Functional	-	VUS	-
118	G280S	None	Functional	-	VUS	-
119	G280S	None	Functional	-	VUS	-
120	G280S	None	Functional	-	VUS	-
121	G280S	None	Functional	-	VUS	-
122	G315R	None	Functional	-	Conflicting	-
123	G315R	None	Functional	-	Conflicting	-
124	G315R	None	Functional	-	Conflicting	-
125	G315R	None	Functional	-	Conflicting	-
126	G315R	None	Functional	-	Conflicting	-
127	G315R	None	Functional	-	Conflicting	-
128	G315R	None	Functional	-	Conflicting	-
129	G315R	None	Functional	-	Conflicting	-
130	G315R	None	Functional	-	Conflicting	-
131	G315R	None	Functional	-	Conflicting	-
132	G315R	None	Functional	-	Conflicting	-
133	G315R	None	Functional	-	Conflicting	-
134	G315R	None	Functional	-	Conflicting	-
135	G315R	None	Functional	-	Conflicting	-
136	G315R	None	Functional	-	Conflicting	-
137	G315R	None	Functional	-	Conflicting	-
138	G315R	None	Functional	-	Conflicting	-
139	G315R	None	Functional	-	Conflicting	-
140	G315R	None	Functional	-	Conflicting	-
141	G315R	None	Functional	-	Conflicting	-
142	G315R	None	Functional	-	Conflicting	-
143	G315R	None	Functional	-	Conflicting	-
144	G315R	None	Functional	-	Conflicting	-
145	G315R	None	Functional	-	Conflicting	-
146	G315R	None	Functional	-	Conflicting	-
147	G315R	None	Functional	-	Conflicting	-
148	G315R	None	Functional	-	Conflicting	-
149	G315R	None	Functional	-	Conflicting	-
150	G315R	None	Functional	-	Conflicting	-
151	G315R	None	Functional	-	Conflicting	-
152	G315R	None	Functional	-	Conflicting	-
153	G315R	None	Functional	-	Conflicting	-
154	G315R	None	Functional	-	Conflicting	-
155	G315R	None	Functional	-	Conflicting	-
156	G315R	None	Functional	-	Conflicting	-
157	G315R	None	Functional	-	Conflicting	-
158	G315R	None	Functional	-	Conflicting	-
159	G315R	None	Functional	-	Conflicting	-
160	G315R	None	Functional	-	Conflicting	-
161	G315R	None	Functional	-	Conflicting	-
162	G315R	None	Functional	-	Conflicting	-
163	G315R	None	Functional	-	Conflicting	-
164	G315R	None	Functional	-	Conflicting	-
165	G315R	None	Functional	-	Conflicting	-
166	G315R	None	Functional	-	Conflicting	-
167	G315R	None	Functional	-	Conflicting	-
168	G315R	None	Functional	-	Conflicting	-
169	G315R	None	Functional	-	Conflicting	-
170	G315R	None	Functional	-	Conflicting	-
171	G315R	None	Functional	-	Conflicting	-
172	G315R	None	Functional	-	Conflicting	-
173	G315R	None	Functional	-	Conflicting	-
174	G315R	None	Functional	-	Conflicting	-
175	G315R	None	Functional	-	Conflicting	-
176	G315R	None	Functional	-	Conflicting	-
177	G315R	None	Functional	-	Conflicting	-
178	G315R	None	Functional	-	Conflicting	-
179	G315R	None	Functional	-	Conflicting	-
180	G315R	None	Functional	-	Conflicting	-
181	G315R	None	Functional	-	Conflicting	-
182	G315R	None	Functional	-	Conflicting	-
183	G315R	None	Functional	-	Conflicting	-
184	G315R	None	Functional	-	Conflicting	-
185	G315R	None	Functional	-	Conflicting	-
186	G315R	None	Functional	-	Conflicting	-
187	G315R	None	Functional	-	Conflicting	-
188	G315R	None	Functional	-	Conflicting	-
189	G315R	None	Functional	-	Conflicting	-
190	G315R	None	Functional	-	Conflicting	-
191	G315R	None	Functional	-	Conflicting	-
192	G315R	None	Functional	-	Conflicting	-
193	G315R	None	Functional	-	Conflicting	-
194	G315R	None	Functional	-	Conflicting	-
195	G315R	None	Functional	-	Conflicting	-
196	G315R	None	Functional	-	Conflicting	-
197	G315R	None	Functional	-	Conflicting	-
198	G315R	None	Functional	-	Conflicting	-
199	G315R	None	Functional	-	Conflicting	-
200	G315R	None	Functional	-	Conflicting	-
201	G315R	None	Functional	-	Conflicting	-
202	G315R	None	Functional	-	Conflicting	-
203	G315R	None	Functional	-	Conflicting	-
204	G315R	None	Functional	-	Conflicting	-
205	G315R	None	Functional	-	Conflicting	-
206	G315R	None	Functional	-	Conflicting	-
207	G315R	None	Functional	-	Conflicting	-
208	G315R	None	Functional	-	Conflicting	-
209	G315R	None	Functional	-	Conflicting	-
210	G315R	None	Functional	-	Conflicting	-
211	G315R	None	Functional	-	Conflicting	-
212	G315R	None	Functional	-	Conflicting	-
213	G315R	None	Functional	-	Conflicting	-
214	G315R	None	Functional	-	Conflicting	-
215	G315R	None	Functional	-	Conflicting	-
216	G315R	None	Functional	-	Conflicting	-
217	G315R	None	Functional	-	Conflicting	-
218	G315R	None	Functional	-	Conflicting	-
219	G315R	None	Functional	-	Conflicting	-
220	G315R	None	Functional	-	Conflicting	-
221	G315R	None	Functional	-	Conflicting	-
222	G315R	None	Functional	-	Conflicting	-
223	G315R	None	Functional	-	Conflicting	-
224	G315R	None	Functional	-	Conflicting	-
225	G315R	None	Functional	-	Conflicting	-
226	G315R	None	Functional	-	Conflicting	-
227	G315R	None	Functional	-	Conflicting	-
228	G315R	None	Functional	-	Conflicting	-
229	G315R	None	Functional	-	Conflicting	-
230	G315R	None	Functional	-	Conflicting	-
231	G315R	None	Functional	-	Conflicting	-
232	G315R	None	Functional	-	Conflicting	-
233	G96D	None	Non-Functional	-	-	-
234	G96D	None	Non-Functional	-	-	-
235	G96D	None	Non-Functional	-	-	-
236	H103Q	None	Functional	-	-	-
237	H103Q	None	Functional	-	-	-
238	H103Q	None	Functional	-	-	-
239	H103Q	None	Functional	-	-	-
240	H103Q	None	Functional	-	-	-
241	H103Q	None	Functional	-	-	-
242	H103Q	None	Functional	-	-	-
243	H318Q	None	#N/A	-	-	-
244	H53P	None	Functional	-	-	-
245	I144T	None	Non-Functional	-	-	-
246	I144T	None	Non-Functional	-	-	-
247	I166V	None	Functional	-	VUS	-
248	I166V	None	Functional	-	VUS	-
249	I166V	None	Functional	-	VUS	-
250	I166V	None	Functional	-	VUS	-
251	I166V	None	Functional	-	VUS	-
252	I166V	None	Functional	-	VUS	-
253	I166V	None	Functional	-	VUS	-
254	I166V	None	Functional	-	VUS	-
255	I166V	None	Functional	-	VUS	-
256	I166V	None	Functional	-	VUS	-
257	I166V	None	Functional	-	VUS	-
258	I166V	None	Functional	-	VUS	-
259	I166V	None	Functional	-	VUS	-
260	I166V	None	Functional	-	VUS	-
261	I166V	None	Functional	-	VUS	-
262	I166V	None	Functional	-	VUS	-
263	I166V	None	Functional	-	VUS	-
264	I166V	None	Functional	-	VUS	-
265	I166V	None	Functional	-	VUS	-
266	I166V	None	Functional	-	VUS	-
267	I166V	None	Functional	-	VUS	-
268	I166V	None	Functional	-	VUS	-
269	I166V	None	Functional	-	VUS	-
270	I166V	None	Functional	-	VUS	-
271	I166V	None	Functional	-	VUS	-
272	I166V	None	Functional	-	VUS	-
273	I166V	None	Functional	-	VUS	-
274	I166V	None	Functional	-	VUS	-
275	I166V	None	Functional	-	VUS	-
276	I166V	None	Functional	-	VUS	-
277	I166V	None	Functional	-	VUS	-
278	I166V	None	Functional	-	VUS	-
279	I166V	None	Functional	-	VUS	-
280	I166V	None	Functional	-	VUS	-
281	I166V	None	Functional	-	VUS	-
282	I166V	None	Functional	-	VUS	-
283	I166V	None	Functional	-	VUS	-
284	I166V	None	Functional	-	VUS	-
285	I166V	None	Functional	-	VUS	-
286	I166V	None	Functional	-	VUS	-
287	I166V	None	Functional	-	VUS	-
288	I166V	None	Functional	-	VUS	-
289	I166V	None	Functional	-	VUS	-
290	I166V	None	Functional	-	VUS	-
291	I166V	None	Functional	-	VUS	-
292	I166V	None	Functional	-	VUS	-
293	I166V	None	Functional	-	VUS	-
294	I166V	None	Functional	-	VUS	-
295	I166V	None	Functional	-	VUS	-
296	I166V	None	Functional	-	VUS	-
297	I166V	None	Functional	-	VUS	-
298	I166V	None	Functional	-	VUS	-
299	I166V	None	Functional	-	VUS	-
300	I166V	None	Functional	-	VUS	-
301	I166V	None	Functional	-	VUS	-
302	I166V	None	Functional	-	VUS	-
303	I166V	None	Functional	-	VUS	-
304	I166V	None	Functional	-	VUS	-
305	I166V	None	Functional	-	VUS	-
306	I166V	None	Functional	-	VUS	-
307	I166V	None	Functional	-	VUS	-
308	I166V	None	Functional	-	VUS	-
309	I166V	None	Functional	-	VUS	-
310	I166V	None	Functional	-	VUS	-
311	I166V	None	Functional	-	VUS	-
312	I166V	None	Functional	-	VUS	-
313	I166V	None	Functional	-	VUS	-
314	I166V	None	Functional	-	VUS	-
315	I166V	None	Functional	-	VUS	-
316	I166V	None	Functional	-	VUS	-
317	I166V	None	Functional	-	VUS	-
318	I166V	None	Functional	-	VUS	-
319	I166V	None	Functional	-	VUS	-
320	I166V	None	Functional	-	VUS	-
321	I166V	None	Functional	-	VUS	-
322	I166V	None	Functional	-	VUS	-
323	I166V	None	Functional	-	VUS	-
324	I166V	None	Functional	-	VUS	-
325	I166V	None	Functional	-	VUS	-
326	I166V	None	Functional	-	VUS	-
327	I166V	None	Functional	-	VUS	-
328	I166V	None	Functional	-	VUS	-
329	I166V	None	Functional	-	VUS	-
330	I166V	None	Functional	-	VUS	-
331	I166V	None	Functional	-	VUS	-
332	I166V	None	Functional	-	VUS	-
333	I166V	None	Functional	-	VUS	-
334	I166V	None	Functional	-	VUS	-
335	I166V	None	Functional	-	VUS	-
336	I166V	None	Functional	-	VUS	-
337	I166V	None	Functional	-	VUS	-
338	I166V	None	Functional	-	VUS	-
339	I166V	None	Functional	-	VUS	-
340	I166V	None	Functional	-	VUS	-
341	I166V	None	Functional	-	VUS	-
342	I166V	None	Functional	-	VUS	-
343	I166V	None	Functional	-	VUS	-
344	I166V	None	Functional	-	VUS	-
345	I166V	None	Functional	-	VUS	-
346	I166V	None	Functional	-	VUS	-
347	I166V	None	Functional	-	VUS	-
348	I166V	None	Functional	-	VUS	-
349	I166V	None	Functional	-	VUS	-
350	I166V	None	Functional	-	VUS	-
351	I166V	None	Functional	-	VUS	-
352	I166V	None	Functional	-	VUS	-
353	I166V	None	Functional	-	VUS	-
354	I166V	None	Functional	-	VUS	-
355	I166V	None	Functional	-	VUS	-
356	I166V	None	Functional	-	VUS	-
357	I166V	None	Functional	-	VUS	-
358	I166V	None	Functional	-	VUS	-
359	I166V	None	Functional	-	VUS	-
360	I166V	None	Functional	-	VUS	-
361	I166V	None	Functional	-	VUS	-
362	I166V	None	Functional	-	VUS	-
363	I166V	None	Functional	-	VUS	-
364	I166V	None	Functional	-	VUS	-
365	I166V	None	Functional	-	VUS	-
366	I166V	None	Functional	-	VUS	-
367	I166V	None	Functional	-	VUS	-
368	I166V	None	Functional	-	VUS	-
369	I166V	None	Functional	-	VUS	-
370	I166V	None	Functional	-	VUS	-
371	I166V	None	Functional	-	VUS	-
372	I166V	None	Functional	-	VUS	-
373	I166V	None	Functional	-	VUS	-
374	I166V	None	Functional	-	VUS	-
375	I166V	None	Functional	-	VUS	-
376	I166V	None	Functional	-	VUS	-
377	I166V	None	Functional	-	VUS	-
378	I166V	None	Functional	-	VUS	-
379	I166V	None	Functional	-	VUS	-
380	I166V	None	Functional	-	VUS	-
381	I166V	None	Functional	-	VUS	-
382	I166V	None	Functional	-	VUS	-
383	I166V	None	Functional	-	VUS	-
384	I166V	None	Functional	-	VUS	-
385	I166V	None	Functional	-	VUS	-
386	I166V	None	Functional	-	VUS	-
387	I166V	None	Functional	-	VUS	-
388	I166V	None	Functional	-	VUS	-
389	I166V	None	Functional	-	VUS	-
390	I166V	None	Functional	-	VUS	-
391	I166V	None	Functional	-	VUS	-
392	I166V	None	Functional	-	VUS	-
393	I166V	None	Functional	-	VUS	-
394	I178M	None	Non-Functional	-	-	-
395	I178V	None	Functional	-	-	-
396	I218T	None	Functional	-	-	-
397	I225V	None	Functional	-	-	-
398	I225V	None	Functional	-	-	-
399	I234V	None	Functional	-	-	-
400	I239V	None	Functional	-	VUS	-
401	I239V	None	Functional	-	VUS	-
402	I239V	None	Functional	-	VUS	-
403	I239V	None	Functional	-	VUS	-
404	I239V	None	Functional	-	VUS	-
405	I239V	None	Functional	-	VUS	-
406	I74S	None	Functional	-	-	-
407	I78F	None	Non-Functional	-	-	-
408	I78F	None	Non-Functional	-	-	-
409	I81V	None	Functional	-	VUS	-
410	I81V	None	Functional	-	VUS	-
411	I86N	None	Non-Functional	-	-	-
412	I90M	None	Functional	-	-	-
413	I92L	None	Functional	-	-	-
414	I92L	None	Functional	-	-	-
415	I92L	None	Functional	-	-	-
416	I92L	None	Functional	-	-	-
417	K152R	None	Functional	-	VUS	-
418	K159E	None	Non-Functional	-	VUS	-
419	K202N	None	Non-Functional	-	-	-
420	K41E	None	Functional	-	VUS	-
421	K41E	None	Functional	-	VUS	-
422	K41E	None	Functional	-	VUS	-
423	K41E	None	Functional	-	VUS	-
424	L122F	None	Functional	-	-	-
425	L135V	None	Functional	-	-	-
426	L135V	None	Functional	-	-	-
427	L179S	None	Non-Functional	-	-	-
428	L191W	None	Functional	-	VUS	-
429	L268P	None	Functional	-	-	-
430	L268P	None	Functional	-	-	-
431	L295F	None	Functional	-	-	-
432	L71F	None	Functional	-	-	-
433	L80F	None	Functional	-	-	-
434	L80V	None	Functional	-	-	-
435	L84P	None	Functional	-	VUS	-
436	L84P	None	Functional	-	VUS	-
437	L84P	None	Functional	-	VUS	-
438	M100K	None	Non-Functional	-	Pathogenic	-
439	M116V	None	Non-Functional	-	Pathogenic	-
440	M116V	None	Non-Functional	-	Pathogenic	-
441	M168I	None	Functional	-	VUS	-
442	M168V	None	Functional	-	VUS	-
443	M168V	None	Functional	-	VUS	-
444	M168V	None	Functional	-	VUS	-
445	M168V	None	Functional	-	VUS	-
446	M168V	None	Functional	-	VUS	-
447	M168V	None	Functional	-	VUS	-
448	M168V	None	Functional	-	VUS	-
449	M168V	None	Functional	-	VUS	-
450	M168V	None	Functional	-	VUS	-
451	M168V	None	Functional	-	VUS	-
452	M168V	None	Functional	-	VUS	-
453	M168V	None	Functional	-	VUS	-
454	M168V	None	Functional	-	VUS	-
455	M168V	None	Functional	-	VUS	-
456	M168V	None	Functional	-	VUS	-
457	M1V	None	Functional	-	-	-
458	M1V	None	Functional	-	-	-
459	M22V	None	Functional	-	VUS	-
460	M243V	None	Functional	-	VUS	-
461	M247K	None	Non-Functional	-	-	-
462	M262T	None	Functional	-	VUS	-
463	M262T	None	Functional	-	VUS	-
464	M262T	None	Functional	-	VUS	-
465	M262T	None	Functional	-	VUS	-
466	M262T	None	Functional	-	VUS	-
467	M262T	None	Functional	-	VUS	-
468	M262T	None	Functional	-	VUS	-
469	M262T	None	Functional	-	VUS	-
470	M262T	None	Functional	-	VUS	-
471	M262T	None	Functional	-	VUS	-
472	M262T	None	Functional	-	VUS	-
473	M262T	None	Functional	-	VUS	-
474	M262T	None	Functional	-	VUS	-
475	M262T	None	Functional	-	VUS	-
476	M262T	None	Functional	-	VUS	-
477	M262T	None	Functional	-	VUS	-
478	M262T	None	Functional	-	VUS	-
479	M262T	None	Functional	-	VUS	-
480	M262T	None	Functional	-	VUS	-
481	M262T	None	Functional	-	VUS	-
482	M262T	None	Functional	-	VUS	-
483	M262T	None	Functional	-	VUS	-
484	M262T	None	Functional	-	VUS	-
485	M305T	None	Functional	-	-	-
486	M305T	None	Functional	-	-	-
487	M305T	None	Functional	-	-	-
488	N140S	None	Functional	-	VUS	-
489	N140S	None	Functional	-	VUS	-
490	N140S	None	Functional	-	VUS	-
491	N140S	None	Functional	-	VUS	-
492	N140S	None	Functional	-	VUS	-
493	N140S	None	Functional	-	VUS	-
494	N140S	None	Functional	-	VUS	-
495	N140S	None	Functional	-	VUS	-
496	N140S	None	Functional	-	VUS	-
497	N140S	None	Functional	-	VUS	-
498	N140S	None	Functional	-	VUS	-
499	N140S	None	Functional	-	VUS	-
500	N140S	None	Functional	-	VUS	-
501	N140S	None	Functional	-	VUS	-
502	N140S	None	Functional	-	VUS	-
503	N140S	None	Functional	-	VUS	-
504	N140S	None	Functional	-	VUS	-
505	N140S	None	Functional	-	VUS	-
506	N140S	None	Functional	-	VUS	-
507	N140S	None	Functional	-	VUS	-
508	N140S	None	Functional	-	VUS	-
509	N140S	None	Functional	-	VUS	-
510	N140S	None	Functional	-	VUS	-
511	N140S	None	Functional	-	VUS	-
512	N140S	None	Functional	-	VUS	-
513	N140S	None	Functional	-	VUS	-
514	N140S	None	Functional	-	VUS	-
515	N140S	None	Functional	-	VUS	-
516	N140S	None	Functional	-	VUS	-
517	N140S	None	Functional	-	VUS	-
518	N140S	None	Functional	-	VUS	-
519	N140S	None	Functional	-	VUS	-
520	N140S	None	Functional	-	VUS	-
521	N140S	None	Functional	-	VUS	-
522	N140S	None	Functional	-	VUS	-
523	N140S	None	Functional	-	VUS	-
524	N140S	None	Functional	-	VUS	-
525	N140S	None	Functional	-	VUS	-
526	N140S	None	Functional	-	VUS	-
527	N140S	None	Functional	-	VUS	-
528	N140S	None	Functional	-	VUS	-
529	N141S	None	Functional	-	-	-
530	N157S	None	Functional	-	-	-
531	N246D	None	Functional	-	-	-
532	N312K	None	Functional	-	-	-
533	N312K	None	Functional	-	-	-
534	N312K	None	Functional	-	-	-
535	N312K	None	Functional	-	-	-
536	N312S	None	Functional	-	-	-
537	N312S	None	Functional	-	-	-
538	N33D	None	Functional	-	VUS	-
539	N33D	None	Functional	-	VUS	-
540	N33D	None	Functional	-	VUS	-
541	N33D	None	Functional	-	VUS	-
542	N33D	None	Functional	-	VUS	-
543	N33D	None	Functional	-	VUS	-
544	N33D	None	Functional	-	VUS	-
545	N33D	None	Functional	-	VUS	-
546	N33D	None	Functional	-	VUS	-
547	N33D	None	Functional	-	VUS	-
548	N33D	None	Functional	-	VUS	-
549	N33D	None	Functional	-	VUS	-
550	N33D	None	Functional	-	VUS	-
551	N33D	None	Functional	-	VUS	-
552	N37S	None	Functional	-	VUS	-
553	N63S	None	Functional	-	VUS	-
554	N63S	None	Functional	-	VUS	-
555	N63S	None	Functional	-	VUS	-
556	N63S	None	Functional	-	VUS	-
557	N63S	None	Functional	-	VUS	-
558	N63S	None	Functional	-	VUS	-
559	N63S	None	Functional	-	VUS	-
560	N63S	None	Functional	-	VUS	-
561	N63S	None	Functional	-	VUS	-
562	N63S	None	Functional	-	VUS	-
563	N63S	None	Functional	-	VUS	-
564	N63S	None	Functional	-	VUS	-
565	N63S	None	Functional	-	VUS	-
566	N63S	None	Functional	-	VUS	-
567	N63S	None	Functional	-	VUS	-
568	N63S	None	Functional	-	VUS	-
569	N63S	None	Functional	-	VUS	-
570	N63S	None	Functional	-	VUS	-
571	N63S	None	Functional	-	VUS	-
572	N63S	None	Functional	-	VUS	-
573	N63S	None	Functional	-	VUS	-
574	N63S	None	Functional	-	VUS	-
575	N63S	None	Functional	-	VUS	-
576	N63S	None	Functional	-	VUS	-
577	N63S	None	Functional	-	VUS	-
578	N63S	None	Functional	-	VUS	-
579	N63S	None	Functional	-	VUS	-
580	N63S	None	Functional	-	VUS	-
581	N63S	None	Functional	-	VUS	-
582	N63S	None	Functional	-	VUS	-
583	N63S	None	Functional	-	VUS	-
584	N63S	None	Functional	-	VUS	-
585	N63S	None	Functional	-	VUS	-
586	N63S	None	Functional	-	VUS	-
587	N63S	None	Functional	-	VUS	-
588	N63S	None	Functional	-	VUS	-
589	N63S	None	Functional	-	VUS	-
590	N63S	None	Functional	-	VUS	-
591	N63S	None	Functional	-	VUS	-
592	N63S	None	Functional	-	VUS	-
593	N63S	None	Functional	-	VUS	-
594	N63S	None	Functional	-	VUS	-
595	N63S	None	Functional	-	VUS	-
596	N79D	None	Functional	-	-	-
597	P121T	None	Functional	-	VUS	-
598	P173L	None	Functional	-	-	-
599	P269L	None	Functional	-	-	-
600	P269S	None	Functional	-	-	-
601	Q11E	None	Functional	-	VUS	-
602	Q11E	None	Functional	-	VUS	-
603	Q11E	None	Functional	-	VUS	-
604	Q11E	None	Functional	-	VUS	-
605	Q11E	None	Functional	-	VUS	-
606	Q11E	None	Functional	-	VUS	-
607	Q11E	None	Functional	-	VUS	-
608	Q11E	None	Functional	-	VUS	-
609	Q11E	None	Functional	-	VUS	-
610	Q11E	None	Functional	-	VUS	-
611	Q11E	None	Functional	-	VUS	-
612	Q11E	None	Functional	-	VUS	-
613	Q11E	None	Functional	-	VUS	-
614	Q11E	None	Functional	-	VUS	-
615	Q11E	None	Functional	-	VUS	-
616	Q11E	None	Functional	-	VUS	-
617	Q11E	None	Functional	-	VUS	-
618	Q11E	None	Functional	-	VUS	-
619	Q11E	None	Functional	-	VUS	-
620	Q11E	None	Functional	-	VUS	-
621	Q11E	None	Functional	-	VUS	-
622	Q11E	None	Functional	-	VUS	-
623	Q11E	None	Functional	-	VUS	-
624	Q11E	None	Functional	-	VUS	-
625	Q11E	None	Functional	-	VUS	-
626	Q11E	None	Functional	-	VUS	-
627	Q11E	None	Functional	-	VUS	-
628	Q11E	None	Functional	-	VUS	-
629	Q11E	None	Functional	-	VUS	-
630	Q11E	None	Functional	-	VUS	-
631	Q11R	None	Functional	-	VUS	-
632	Q11R	None	Functional	-	VUS	-
633	Q11R	None	Functional	-	VUS	-
634	Q148R	None	Functional	-	VUS	-
635	Q148R	None	Functional	-	VUS	-
636	Q148X	None	#N/A	-	-	-
637	Q276X	None	#N/A	-	-	-
638	Q276X	None	#N/A	-	-	-
639	Q276X	None	#N/A	-	-	-
640	Q276X	None	#N/A	-	-	-
641	Q276X	None	#N/A	-	-	-
642	Q276X	None	#N/A	-	-	-
643	Q276X	None	#N/A	-	-	-
644	Q276X	None	#N/A	-	-	-
645	Q276X	None	#N/A	-	-	-
646	Q276X	None	#N/A	-	-	-
647	Q276X	None	#N/A	-	-	-
648	Q276X	None	#N/A	-	-	-
649	Q276X	None	#N/A	-	-	-
650	Q276X	None	#N/A	-	-	-
651	Q276X	None	#N/A	-	-	-
652	R109L	None	Functional	-	-	-
653	R109L	None	Functional	-	-	-
654	R109L	None	Functional	-	-	-
655	R109X	None	#N/A	-	-	-
656	R131Q	None	Non-Functional	-	VUS	-
657	R131Q	None	Non-Functional	-	VUS	-
658	R131Q	None	Non-Functional	-	VUS	-
659	R131Q	None	Non-Functional	-	VUS	-
660	R131Q	None	Non-Functional	-	VUS	-
661	R131Q	None	Non-Functional	-	VUS	-
662	R131Q	None	Non-Functional	-	VUS	-
663	R131Q	None	Non-Functional	-	VUS	-
664	R131Q	None	Non-Functional	-	VUS	-
665	R131Q	None	Non-Functional	-	VUS	-
666	R131Q	None	Non-Functional	-	VUS	-
667	R131Q	None	Non-Functional	-	VUS	-
668	R131Q	None	Non-Functional	-	VUS	-
669	R131Q	None	Non-Functional	-	VUS	-
670	R131Q	None	Non-Functional	-	VUS	-
671	R131Q	None	Non-Functional	-	VUS	-
672	R131Q	None	Non-Functional	-	VUS	-
673	R131Q	None	Non-Functional	-	VUS	-
674	R131Q	None	Non-Functional	-	VUS	-
675	R131Q	None	Non-Functional	-	VUS	-
676	R131Q	None	Non-Functional	-	VUS	-
677	R131Q	None	Non-Functional	-	VUS	-
678	R174M	None	Functional	-	-	-
679	R207S	None	Non-Functional	-	-	-
680	R207S	None	Non-Functional	-	-	-
681	R223C	None	Functional	-	Benign	-
682	R223C	None	Functional	-	Benign	-
683	R223C	None	Functional	-	Benign	-
684	R223C	None	Functional	-	Benign	-
685	R223C	None	Functional	-	Benign	-
686	R223H	None	Functional	-	VUS	-
687	R223H	None	Functional	-	VUS	-
688	R223H	None	Functional	-	VUS	-
689	R223H	None	Functional	-	VUS	-
690	R227H	None	Functional	-	VUS	-
691	R227H	None	Functional	-	VUS	-
692	R227H	None	Functional	-	VUS	-
693	R227H	None	Functional	-	VUS	-
694	R227H	None	Functional	-	VUS	-
695	R227H	None	Functional	-	VUS	-
696	R227H	None	Functional	-	VUS	-
697	R227H	None	Functional	-	VUS	-
698	R227H	None	Functional	-	VUS	-
699	R227H	None	Functional	-	VUS	-
700	R227H	None	Functional	-	VUS	-
701	R227H	None	Functional	-	VUS	-
702	R227H	None	Functional	-	VUS	-
703	R227H	None	Functional	-	VUS	-
704	R227H	None	Functional	-	VUS	-
705	R227H	None	Functional	-	VUS	-
706	R227H	None	Functional	-	VUS	-
707	R227H	None	Functional	-	VUS	-
708	R227H	None	Functional	-	VUS	-
709	R227H	None	Functional	-	VUS	-
710	R227H	None	Functional	-	VUS	-
711	R227H	None	Functional	-	VUS	-
712	R227H	None	Functional	-	VUS	-
713	R227H	None	Functional	-	VUS	-
714	R227H	None	Functional	-	VUS	-
715	R227H	None	Functional	-	VUS	-
716	R227H	None	Functional	-	VUS	-
717	R227H	None	Functional	-	VUS	-
718	R227H	None	Functional	-	VUS	-
719	R227H	None	Functional	-	VUS	-
720	R227H	None	Functional	-	VUS	-
721	R227H	None	Functional	-	VUS	-
722	R227H	None	Functional	-	VUS	-
723	R227H	None	Functional	-	VUS	-
724	R227H	None	Functional	-	VUS	-
725	R227H	None	Functional	-	VUS	-
726	R227H	None	Functional	-	VUS	-
727	R227H	None	Functional	-	VUS	-
728	R227H	None	Functional	-	VUS	-
729	R227H	None	Functional	-	VUS	-
730	R227H	None	Functional	-	VUS	-
731	R227H	None	Functional	-	VUS	-
732	R23C	None	Functional	-	VUS	-
733	R23C	None	Functional	-	VUS	-
734	R23C	None	Functional	-	VUS	-
735	R23H	None	Functional	-	VUS	-
736	R267C	None	Functional	-	Benign	-
737	R267C	None	Functional	-	Benign	-
738	R267C	None	Functional	-	Benign	-
739	R267C	None	Functional	-	Benign	-
740	R267C	None	Functional	-	Benign	-
741	R267C	None	Functional	-	Benign	-
742	R267C	None	Functional	-	Benign	-
743	R267C	None	Functional	-	Benign	-
744	R267C	None	Functional	-	Benign	-
745	R267C	None	Functional	-	Benign	-
746	R267C	None	Functional	-	Benign	-
747	R267C	None	Functional	-	Benign	-
748	R267C	None	Functional	-	Benign	-
749	R267C	None	Functional	-	Benign	-
750	R267C	None	Functional	-	Benign	-
751	R267C	None	Functional	-	Benign	-
752	R267C	None	Functional	-	Benign	-
753	R267C	None	Functional	-	Benign	-
754	R267C	None	Functional	-	Benign	-
755	R267C	None	Functional	-	Benign	-
756	R267C	None	Functional	-	Benign	-
757	R267C	None	Functional	-	Benign	-
758	R267C	None	Functional	-	Benign	-
759	R267C	None	Functional	-	Benign	-
760	R267C	None	Functional	-	Benign	-
761	R267C	None	Functional	-	Benign	-
762	R267C	None	Functional	-	Benign	-
763	R267C	None	Functional	-	Benign	-
764	R267C	None	Functional	-	Benign	-
765	R267C	None	Functional	-	Benign	-
766	R267C	None	Functional	-	Benign	-
767	R267C	None	Functional	-	Benign	-
768	R267C	None	Functional	-	Benign	-
769	R267C	None	Functional	-	Benign	-
770	R267C	None	Functional	-	Benign	-
771	R267C	None	Functional	-	Benign	-
772	R267C	None	Functional	-	Benign	-
773	R267C	None	Functional	-	Benign	-
774	R267C	None	Functional	-	Benign	-
775	R267C	None	Functional	-	Benign	-
776	R267C	None	Functional	-	Benign	-
777	R267C	None	Functional	-	Benign	-
778	R267C	None	Functional	-	Benign	-
779	R267C	None	Functional	-	Benign	-
780	R267C	None	Functional	-	Benign	-
781	R267C	None	Functional	-	Benign	-
782	R267C	None	Functional	-	Benign	-
783	R267C	None	Functional	-	Benign	-
784	R267C	None	Functional	-	Benign	-
785	R267C	None	Functional	-	Benign	-
786	R267C	None	Functional	-	Benign	-
787	R267C	None	Functional	-	Benign	-
788	R267C	None	Functional	-	Benign	-
789	R267C	None	Functional	-	Benign	-
790	R267C	None	Functional	-	Benign	-
791	R267C	None	Functional	-	Benign	-
792	R267C	None	Functional	-	Benign	-
793	R267C	None	Functional	-	Benign	-
794	R267C	None	Functional	-	Benign	-
795	R267C	None	Functional	-	Benign	-
796	R267C	None	Functional	-	Benign	-
797	R267C	None	Functional	-	Benign	-
798	R267C	None	Functional	-	Benign	-
799	R267C	None	Functional	-	Benign	-
800	R267C	None	Functional	-	Benign	-
801	R267C	None	Functional	-	Benign	-
802	R267C	None	Functional	-	Benign	-
803	R267C	None	Functional	-	Benign	-
804	R267C	None	Functional	-	Benign	-
805	R267C	None	Functional	-	Benign	-
806	R267C	None	Functional	-	Benign	-
807	R267C	None	Functional	-	Benign	-
808	R267C	None	Functional	-	Benign	-
809	R267C	None	Functional	-	Benign	-
810	R267C	None	Functional	-	Benign	-
811	R267C	None	Functional	-	Benign	-
812	R267C	None	Functional	-	Benign	-
813	R267C	None	Functional	-	Benign	-
814	R267C	None	Functional	-	Benign	-
815	R267C	None	Functional	-	Benign	-
816	R267C	None	Functional	-	Benign	-
817	R267C	None	Functional	-	Benign	-
818	R267C	None	Functional	-	Benign	-
819	R267C	None	Functional	-	Benign	-
820	R267C	None	Functional	-	Benign	-
821	R267C	None	Functional	-	Benign	-
822	R267C	None	Functional	-	Benign	-
823	R267C	None	Functional	-	Benign	-
824	R267C	None	Functional	-	Benign	-
825	R267C	None	Functional	-	Benign	-
826	R267C	None	Functional	-	Benign	-
827	R267C	None	Functional	-	Benign	-
828	R267C	None	Functional	-	Benign	-
829	R267C	None	Functional	-	Benign	-
830	R267C	None	Functional	-	Benign	-
831	R267C	None	Functional	-	Benign	-
832	R267C	None	Functional	-	Benign	-
833	R267C	None	Functional	-	Benign	-
834	R267C	None	Functional	-	Benign	-
835	R267C	None	Functional	-	Benign	-
836	R267C	None	Functional	-	Benign	-
837	R267C	None	Functional	-	Benign	-
838	R267C	None	Functional	-	Benign	-
839	R267C	None	Functional	-	Benign	-
840	R267C	None	Functional	-	Benign	-
841	R267C	None	Functional	-	Benign	-
842	R267C	None	Functional	-	Benign	-
843	R267C	None	Functional	-	Benign	-
844	R267C	None	Functional	-	Benign	-
845	R267C	None	Functional	-	Benign	-
846	R267C	None	Functional	-	Benign	-
847	R267C	None	Functional	-	Benign	-
848	R267C	None	Functional	-	Benign	-
849	R267C	None	Functional	-	Benign	-
850	R267C	None	Functional	-	Benign	-
851	R267C	None	Functional	-	Benign	-
852	R267C	None	Functional	-	Benign	-
853	R267C	None	Functional	-	Benign	-
854	R267C	None	Functional	-	Benign	-
855	R267C	None	Functional	-	Benign	-
856	R267C	None	Functional	-	Benign	-
857	R267C	None	Functional	-	Benign	-
858	R267C	None	Functional	-	Benign	-
859	R267C	None	Functional	-	Benign	-
860	R267C	None	Functional	-	Benign	-
861	R267C	None	Functional	-	Benign	-
862	R267C	None	Functional	-	Benign	-
863	R267C	None	Functional	-	Benign	-
864	R267C	None	Functional	-	Benign	-
865	R267C	None	Functional	-	Benign	-
866	R267C	None	Functional	-	Benign	-
867	R267C	None	Functional	-	Benign	-
868	R267C	None	Functional	-	Benign	-
869	R267C	None	Functional	-	Benign	-
870	R267C	None	Functional	-	Benign	-
871	R267C	None	Functional	-	Benign	-
872	R267C	None	Functional	-	Benign	-
873	R267C	None	Functional	-	Benign	-
874	R267C	None	Functional	-	Benign	-
875	R267C	None	Functional	-	Benign	-
876	R267C	None	Functional	-	Benign	-
877	R267C	None	Functional	-	Benign	-
878	R267C	None	Functional	-	Benign	-
879	R267C	None	Functional	-	Benign	-
880	R267C	None	Functional	-	Benign	-
881	R267C	None	Functional	-	Benign	-
882	R267C	None	Functional	-	Benign	-
883	R267C	None	Functional	-	Benign	-
884	R267C	None	Functional	-	Benign	-
885	R267C	None	Functional	-	Benign	-
886	R267C	None	Functional	-	Benign	-
887	R267C	None	Functional	-	Benign	-
888	R267C	None	Functional	-	Benign	-
889	R267C	None	Functional	-	Benign	-
890	R267C	None	Functional	-	Benign	-
891	R267C	None	Functional	-	Benign	-
892	R267C	None	Functional	-	Benign	-
893	R267C	None	Functional	-	Benign	-
894	R267C	None	Functional	-	Benign	-
895	R267C	None	Functional	-	Benign	-
896	R267C	None	Functional	-	Benign	-
897	R267C	None	Functional	-	Benign	-
898	R267C	None	Functional	-	Benign	-
899	R267C	None	Functional	-	Benign	-
900	R267C	None	Functional	-	Benign	-
901	R267C	None	Functional	-	Benign	-
902	R267C	None	Functional	-	Benign	-
903	R267C	None	Functional	-	Benign	-
904	R267C	None	Functional	-	Benign	-
905	R267C	None	Functional	-	Benign	-
906	R267C	None	Functional	-	Benign	-
907	R267L	None	Functional	-	VUS	-
908	R267L	None	Functional	-	VUS	-
909	R267L	None	Functional	-	VUS	-
910	R267L	None	Functional	-	VUS	-
911	R267L	None	Functional	-	VUS	-
912	R267L	None	Functional	-	VUS	-
913	R267L	None	Functional	-	VUS	-
914	R267L	None	Functional	-	VUS	-
915	R267L	None	Functional	-	VUS	-
916	R267L	None	Functional	-	VUS	-
917	R267L	None	Functional	-	VUS	-
918	R267L	None	Functional	-	VUS	-
919	R267L	None	Functional	-	VUS	-
920	R267L	None	Functional	-	VUS	-
921	R267L	None	Functional	-	VUS	-
922	R267L	None	Functional	-	VUS	-
923	R267L	None	Functional	-	VUS	-
924	R267L	None	Functional	-	VUS	-
925	R267L	None	Functional	-	VUS	-
926	R267L	None	Functional	-	VUS	-
927	R284C	None	Functional	-	VUS	-
928	R284C	None	Functional	-	VUS	-
929	R284C	None	Functional	-	VUS	-
930	R284C	None	Functional	-	VUS	-
931	R284C	None	Functional	-	VUS	-
932	R284C	None	Functional	-	VUS	-
933	R29X	None	#N/A	-	-	-
934	R51H	None	Functional	-	VUS	-
935	R51S	None	Functional	-	-	-
936	R51S	None	Functional	-	-	-
937	R51S	None	Functional	-	-	-
938	R51S	None	Functional	-	-	-
939	R51S	None	Functional	-	-	-
940	R51S	None	Functional	-	-	-
941	R51S	None	Functional	-	-	-
942	R51S	None	Functional	-	-	-
943	R51S	None	Functional	-	-	-
944	R51S	None	Functional	-	-	-
945	R51S	None	Functional	-	-	-
946	R51S	None	Functional	-	-	-
947	R51S	None	Functional	-	-	-
948	R51S	None	Functional	-	-	-
949	R51S	None	Functional	-	-	-
950	R51S	None	Functional	-	-	-
951	R51S	None	Functional	-	-	-
952	R51S	None	Functional	-	-	-
953	R51S	None	Functional	-	-	-
954	R51S	None	Functional	-	-	-
955	R51S	None	Functional	-	-	-
956	R51S	None	Functional	-	-	-
957	R51S	None	Functional	-	-	-
958	R51S	None	Functional	-	-	-
959	R51S	None	Functional	-	-	-
960	R51S	None	Functional	-	-	-
961	R51S	None	Functional	-	-	-
962	R51S	None	Functional	-	-	-
963	R51S	None	Functional	-	-	-
964	R51S	None	Functional	-	-	-
965	R51S	None	Functional	-	-	-
966	R51S	None	Functional	-	-	-
967	R51S	None	Functional	-	-	-
968	R51S	None	Functional	-	-	-
969	R51S	None	Functional	-	-	-
970	R51S	None	Functional	-	-	-
971	R51S	None	Functional	-	-	-
972	R51S	None	Functional	-	-	-
973	R51S	None	Functional	-	-	-
974	R51S	None	Functional	-	-	-
975	R51S	None	Functional	-	-	-
976	R51S	None	Functional	-	-	-
977	R51S	None	Functional	-	-	-
978	R51S	None	Functional	-	-	-
979	R51S	None	Functional	-	-	-
980	R51S	None	Functional	-	-	-
981	R51S	None	Functional	-	-	-
982	R51S	None	Functional	-	-	-
983	R51S	None	Functional	-	-	-
984	R51S	None	Functional	-	-	-
985	R51S	None	Functional	-	-	-
986	R51S	None	Functional	-	-	-
987	R51S	None	Functional	-	-	-
988	R51S	None	Functional	-	-	-
989	R51S	None	Functional	-	-	-
990	R51S	None	Functional	-	-	-
991	R51S	None	Functional	-	-	-
992	R51S	None	Functional	-	-	-
993	R51S	None	Functional	-	-	-
994	R51S	None	Functional	-	-	-
995	R51S	None	Functional	-	-	-
996	R51S	None	Functional	-	-	-
997	R51S	None	Functional	-	-	-
998	R51S	None	Functional	-	-	-
999	R51S	None	Functional	-	-	-
1000	R51S	None	Functional	-	-	-
1001	R51S	None	Functional	-	-	-
1002	R51S	None	Functional	-	-	-
1003	R51S	None	Functional	-	-	-
1004	R51S	None	Functional	-	-	-
1005	R51S	None	Functional	-	-	-
1006	R51S	None	Functional	-	-	-
1007	R51S	None	Functional	-	-	-
1008	R51S	None	Functional	-	-	-
1009	R51S	None	Functional	-	-	-
1010	R51S	None	Functional	-	-	-
1011	R51S	None	Functional	-	-	-
1012	R51S	None	Functional	-	-	-
1013	R51S	None	Functional	-	-	-
1014	R51S	None	Functional	-	-	-
1015	R51S	None	Functional	-	-	-
1016	R51S	None	Functional	-	-	-
1017	R51S	None	Functional	-	-	-
1018	R51S	None	Functional	-	-	-
1019	R51S	None	Functional	-	-	-
1020	R51S	None	Functional	-	-	-
1021	R51S	None	Functional	-	-	-
1022	R51S	None	Functional	-	-	-
1023	R51S	None	Functional	-	-	-
1024	R51S	None	Functional	-	-	-
1025	R51S	None	Functional	-	-	-
1026	R51S	None	Functional	-	-	-
1027	R51S	None	Functional	-	-	-
1028	R51S	None	Functional	-	-	-
1029	R51S	None	Functional	-	-	-
1030	R51S	None	Functional	-	-	-
1031	R51S	None	Functional	-	-	-
1032	R51S	None	Functional	-	-	-
1033	R51S	None	Functional	-	-	-
1034	R51S	None	Functional	-	-	-
1035	R51S	None	Functional	-	-	-
1036	R51S	None	Functional	-	-	-
1037	R51S	None	Functional	-	-	-
1038	R51S	None	Functional	-	-	-
1039	R51S	None	Functional	-	-	-
1040	R51S	None	Functional	-	-	-
1041	R51S	None	Functional	-	-	-
1042	R51S	None	Functional	-	-	-
1043	R51S	None	Functional	-	-	-
1044	R51S	None	Functional	-	-	-
1045	R51S	None	Functional	-	-	-
1046	R51S	None	Functional	-	-	-
1047	R51S	None	Functional	-	-	-
1048	R51S	None	Functional	-	-	-
1049	R51S	None	Functional	-	-	-
1050	R51S	None	Functional	-	-	-
1051	R51S	None	Functional	-	-	-
1052	R51S	None	Functional	-	-	-
1053	R51S	None	Functional	-	-	-
1054	R51S	None	Functional	-	-	-
1055	R51S	None	Functional	-	-	-
1056	R51S	None	Functional	-	-	-
1057	R51S	None	Functional	-	-	-
1058	R51S	None	Functional	-	-	-
1059	R51S	None	Functional	-	-	-
1060	R51S	None	Functional	-	-	-
1061	R51S	None	Functional	-	-	-
1062	R51S	None	Functional	-	-	-
1063	R51S	None	Functional	-	-	-
1064	R51S	None	Functional	-	-	-
1065	R51S	None	Functional	-	-	-
1066	R51S	None	Functional	-	-	-
1067	R51S	None	Functional	-	-	-
1068	R51S	None	Functional	-	-	-
1069	R51S	None	Functional	-	-	-
1070	R51S	None	Functional	-	-	-
1071	R51S	None	Functional	-	-	-
1072	R51S	None	Functional	-	-	-
1073	R51S	None	Functional	-	-	-
1074	R51S	None	Functional	-	-	-
1075	R51S	None	Functional	-	-	-
1076	R51S	None	Functional	-	-	-
1077	R51S	None	Functional	-	-	-
1078	R51S	None	Functional	-	-	-
1079	R51S	None	Functional	-	-	-
1080	R51S	None	Functional	-	-	-
1081	R51S	None	Functional	-	-	-
1082	R51S	None	Functional	-	-	-
1083	R51S	None	Functional	-	-	-
1084	R51S	None	Functional	-	-	-
1085	R51S	None	Functional	-	-	-
1086	R51S	None	Functional	-	-	-
1087	R51S	None	Functional	-	-	-
1088	R51S	None	Functional	-	-	-
1089	R51S	None	Functional	-	-	-
1090	R51S	None	Functional	-	-	-
1091	R51S	None	Functional	-	-	-
1092	R51S	None	Functional	-	-	-
1093	R51S	None	Functional	-	-	-
1094	R51S	None	Functional	-	-	-
1095	R51S	None	Functional	-	-	-
1096	R51S	None	Functional	-	-	-
1097	R51S	None	Functional	-	-	-
1098	R51S	None	Functional	-	-	-
1099	R51S	None	Functional	-	-	-
1100	R51S	None	Functional	-	-	-
1101	R51S	None	Functional	-	-	-
1102	R51S	None	Functional	-	-	-
1103	R51S	None	Functional	-	-	-
1104	R51S	None	Functional	-	-	-
1105	R51S	None	Functional	-	-	-
1106	R51S	None	Functional	-	-	-
1107	R51S	None	Functional	-	-	-
1108	R51S	None	Functional	-	-	-
1109	R51S	None	Functional	-	-	-
1110	R51S	None	Functional	-	-	-
1111	R51S	None	Functional	-	-	-
1112	R51S	None	Functional	-	-	-
1113	R51S	None	Functional	-	-	-
1114	R51S	None	Functional	-	-	-
1115	R51S	None	Functional	-	-	-
1116	R51S	None	Functional	-	-	-
1117	R51S	None	Functional	-	-	-
1118	R51S	None	Functional	-	-	-
1119	R60G	None	Functional	-	VUS	-
1120	R91C	None	Non-Functional	-	Pathogenic	-
1121	R91C	None	Non-Functional	-	Pathogenic	-
1122	R91C	None	Non-Functional	-	Pathogenic	-
1123	R91H	None	Functional	-	-	-
1124	R91H	None	Functional	-	-	-
1125	S114F	None	Non-Functional	-	Pathogenic	-
1126	S114F	None	Non-Functional	-	Pathogenic	-
1127	S114F	None	Non-Functional	-	Pathogenic	-
1128	S114F	None	Non-Functional	-	Pathogenic	-
1129	S114F	None	Non-Functional	-	Pathogenic	-
1130	S114F	None	Non-Functional	-	Pathogenic	-
1131	S114F	None	Non-Functional	-	Pathogenic	-
1132	S114F	None	Non-Functional	-	Pathogenic	-
1133	S114F	None	Non-Functional	-	Pathogenic	-
1134	S114F	None	Non-Functional	-	Pathogenic	-
1135	S114F	None	Non-Functional	-	Pathogenic	-
1136	S114F	None	Non-Functional	-	Pathogenic	-
1137	S114F	None	Non-Functional	-	Pathogenic	-
1138	S114F	None	Non-Functional	-	Pathogenic	-
1139	S114F	None	Non-Functional	-	Pathogenic	-
1140	S114F	None	Non-Functional	-	Pathogenic	-
1141	S114F	None	Non-Functional	-	Pathogenic	-
1142	S114F	None	Non-Functional	-	Pathogenic	-
1143	S114F	None	Non-Functional	-	Pathogenic	-
1144	S114F	None	Non-Functional	-	Pathogenic	-
1145	S114F	None	Non-Functional	-	Pathogenic	-
1146	S114F	None	Non-Functional	-	Pathogenic	-
1147	S114F	None	Non-Functional	-	Pathogenic	-
1148	S114F	None	Non-Functional	-	Pathogenic	-
1149	S114F	None	Non-Functional	-	Pathogenic	-
1150	S114F	None	Non-Functional	-	Pathogenic	-
1151	S114F	None	Non-Functional	-	Pathogenic	-
1152	S114F	None	Non-Functional	-	Pathogenic	-
1153	S114F	None	Non-Functional	-	Pathogenic	-
1154	S114F	None	Non-Functional	-	Pathogenic	-
1155	S114F	None	Non-Functional	-	Pathogenic	-
1156	S114F	None	Non-Functional	-	Pathogenic	-
1157	S114F	None	Non-Functional	-	Pathogenic	-
1158	S114F	None	Non-Functional	-	Pathogenic	-
1159	S114F	None	Non-Functional	-	Pathogenic	-
1160	S114F	None	Non-Functional	-	Pathogenic	-
1161	S114F	None	Non-Functional	-	Pathogenic	-
1162	S114F	None	Non-Functional	-	Pathogenic	-
1163	S114F	None	Non-Functional	-	Pathogenic	-
1164	S114F	None	Non-Functional	-	Pathogenic	-
1165	S114F	None	Non-Functional	-	Pathogenic	-
1166	S114F	None	Non-Functional	-	Pathogenic	-
1167	S114F	None	Non-Functional	-	Pathogenic	-
1168	S114F	None	Non-Functional	-	Pathogenic	-
1169	S114F	None	Non-Functional	-	Pathogenic	-
1170	S114F	None	Non-Functional	-	Pathogenic	-
1171	S114F	None	Non-Functional	-	Pathogenic	-
1172	S114F	None	Non-Functional	-	Pathogenic	-
1173	S114F	None	Non-Functional	-	Pathogenic	-
1174	S114F	None	Non-Functional	-	Pathogenic	-
1175	S114F	None	Non-Functional	-	Pathogenic	-
1176	S114F	None	Non-Functional	-	Pathogenic	-
1177	S114F	None	Non-Functional	-	Pathogenic	-
1178	S114F	None	Non-Functional	-	Pathogenic	-
1179	S114F	None	Non-Functional	-	Pathogenic	-
1180	S114F	None	Non-Functional	-	Pathogenic	-
1181	S114F	None	Non-Functional	-	Pathogenic	-
1182	S114F	None	Non-Functional	-	Pathogenic	-
1183	S114F	None	Non-Functional	-	Pathogenic	-
1184	S114F	None	Non-Functional	-	Pathogenic	-
1185	S114F	None	Non-Functional	-	Pathogenic	-
1186	S114F	None	Non-Functional	-	Pathogenic	-
1187	S114F	None	Non-Functional	-	Pathogenic	-
1188	S114F	None	Non-Functional	-	Pathogenic	-
1189	S114F	None	Non-Functional	-	Pathogenic	-
1190	S114F	None	Non-Functional	-	Pathogenic	-
1191	S114F	None	Non-Functional	-	Pathogenic	-
1192	S114F	None	Non-Functional	-	Pathogenic	-
1193	S114F	None	Non-Functional	-	Pathogenic	-
1194	S114F	None	Non-Functional	-	Pathogenic	-
1195	S114F	None	Non-Functional	-	Pathogenic	-
1196	S114F	None	Non-Functional	-	Pathogenic	-
1197	S114F	None	Non-Functional	-	Pathogenic	-
1198	S114F	None	Non-Functional	-	Pathogenic	-
1199	S114F	None	Non-Functional	-	Pathogenic	-
1200	S114F	None	Non-Functional	-	Pathogenic	-
1201	S114F	None	Non-Functional	-	Pathogenic	-
1202	S114F	None	Non-Functional	-	Pathogenic	-
1203	S114F	None	Non-Functional	-	Pathogenic	-
1204	S114F	None	Non-Functional	-	Pathogenic	-
1205	S114F	None	Non-Functional	-	Pathogenic	-
1206	S114F	None	Non-Functional	-	Pathogenic	-
1207	S114F	None	Non-Functional	-	Pathogenic	-
1208	S114F	None	Non-Functional	-	Pathogenic	-
1209	S114F	None	Non-Functional	-	Pathogenic	-
1210	S114F	None	Non-Functional	-	Pathogenic	-
1211	S114F	None	Non-Functional	-	Pathogenic	-
1212	S114F	None	Non-Functional	-	Pathogenic	-
1213	S114F	None	Non-Functional	-	Pathogenic	-
1214	S114F	None	Non-Functional	-	Pathogenic	-
1215	S114F	None	Non-Functional	-	Pathogenic	-
1216	S114F	None	Non-Functional	-	Pathogenic	-
1217	S114F	None	Non-Functional	-	Pathogenic	-
1218	S114F	None	Non-Functional	-	Pathogenic	-
1219	S114F	None	Non-Functional	-	Pathogenic	-
1220	S114F	None	Non-Functional	-	Pathogenic	-
1221	S114F	None	Non-Functional	-	Pathogenic	-
1222	S114F	None	Non-Functional	-	Pathogenic	-
1223	S114F	None	Non-Functional	-	Pathogenic	-
1224	S114F	None	Non-Functional	-	Pathogenic	-
1225	S114F	None	Non-Functional	-	Pathogenic	-
1226	S114F	None	Non-Functional	-	Pathogenic	-
1227	S114F	None	Non-Functional	-	Pathogenic	-
1228	S114F	None	Non-Functional	-	Pathogenic	-
1229	S114F	None	Non-Functional	-	Pathogenic	-
1230	S114F	None	Non-Functional	-	Pathogenic	-
1231	S114F	None	Non-Functional	-	Pathogenic	-
1232	S114F	None	Non-Functional	-	Pathogenic	-
1233	S114F	None	Non-Functional	-	Pathogenic	-
1234	S114F	None	Non-Functional	-	Pathogenic	-
1235	S114F	None	Non-Functional	-	Pathogenic	-
1236	S114F	None	Non-Functional	-	Pathogenic	-
1237	S114F	None	Non-Functional	-	Pathogenic	-
1238	S114F	None	Non-Functional	-	Pathogenic	-
1239	S114F	None	Non-Functional	-	Pathogenic	-
1240	S114F	None	Non-Functional	-	Pathogenic	-
1241	S114F	None	Non-Functional	-	Pathogenic	-
1242	S114F	None	Non-Functional	-	Pathogenic	-
1243	S114F	None	Non-Functional	-	Pathogenic	-
1244	S114F	None	Non-Functional	-	Pathogenic	-
1245	S114F	None	Non-Functional	-	Pathogenic	-
1246	S114F	None	Non-Functional	-	Pathogenic	-
1247	S114F	None	Non-Functional	-	Pathogenic	-
1248	S114F	None	Non-Functional	-	Pathogenic	-
1249	S114F	None	Non-Functional	-	Pathogenic	-
1250	S114F	None	Non-Functional	-	Pathogenic	-
1251	S114F	None	Non-Functional	-	Pathogenic	-
1252	S114F	None	Non-Functional	-	Pathogenic	-
1253	S114F	None	Non-Functional	-	Pathogenic	-
1254	S114F	None	Non-Functional	-	Pathogenic	-
1255	S114F	None	Non-Functional	-	Pathogenic	-
1256	S114F	None	Non-Functional	-	Pathogenic	-
1257	S114F	None	Non-Functional	-	Pathogenic	-
1258	S114F	None	Non-Functional	-	Pathogenic	-
1259	S114F	None	Non-Functional	-	Pathogenic	-
1260	S114F	None	Non-Functional	-	Pathogenic	-
1261	S114F	None	Non-Functional	-	Pathogenic	-
1262	S114F	None	Non-Functional	-	Pathogenic	-
1263	S114F	None	Non-Functional	-	Pathogenic	-
1264	S114F	None	Non-Functional	-	Pathogenic	-
1265	S114F	None	Non-Functional	-	Pathogenic	-
1266	S114F	None	Non-Functional	-	Pathogenic	-
1267	S114F	None	Non-Functional	-	Pathogenic	-
1268	S114F	None	Non-Functional	-	Pathogenic	-
1269	S114F	None	Non-Functional	-	Pathogenic	-
1270	S114F	None	Non-Functional	-	Pathogenic	-
1271	S114F	None	Non-Functional	-	Pathogenic	-
1272	S114F	None	Non-Functional	-	Pathogenic	-
1273	S114F	None	Non-Functional	-	Pathogenic	-
1274	S114F	None	Non-Functional	-	Pathogenic	-
1275	S114F	None	Non-Functional	-	Pathogenic	-
1276	S114F	None	Non-Functional	-	Pathogenic	-
1277	S114F	None	Non-Functional	-	Pathogenic	-
1278	S114F	None	Non-Functional	-	Pathogenic	-
1279	S114F	None	Non-Functional	-	Pathogenic	-
1280	S114F	None	Non-Functional	-	Pathogenic	-
1281	S114F	None	Non-Functional	-	Pathogenic	-
1282	S114F	None	Non-Functional	-	Pathogenic	-
1283	S114F	None	Non-Functional	-	Pathogenic	-
1284	S114F	None	Non-Functional	-	Pathogenic	-
1285	S114F	None	Non-Functional	-	Pathogenic	-
1286	S114F	None	Non-Functional	-	Pathogenic	-
1287	S114F	None	Non-Functional	-	Pathogenic	-
1288	S114F	None	Non-Functional	-	Pathogenic	-
1289	S114F	None	Non-Functional	-	Pathogenic	-
1290	S114F	None	Non-Functional	-	Pathogenic	-
1291	S114F	None	Non-Functional	-	Pathogenic	-
1292	S114F	None	Non-Functional	-	Pathogenic	-
1293	S114F	None	Non-Functional	-	Pathogenic	-
1294	S114F	None	Non-Functional	-	Pathogenic	-
1295	S114F	None	Non-Functional	-	Pathogenic	-
1296	S114F	None	Non-Functional	-	Pathogenic	-
1297	S114F	None	Non-Functional	-	Pathogenic	-
1298	S114F	None	Non-Functional	-	Pathogenic	-
1299	S114F	None	Non-Functional	-	Pathogenic	-
1300	S114F	None	Non-Functional	-	Pathogenic	-
1301	S114F	None	Non-Functional	-	Pathogenic	-
1302	S114F	None	Non-Functional	-	Pathogenic	-
1303	S114F	None	Non-Functional	-	Pathogenic	-
1304	S114F	None	Non-Functional	-	Pathogenic	-
1305	S114F	None	Non-Functional	-	Pathogenic	-
1306	S114F	None	Non-Functional	-	Pathogenic	-
1307	S114F	None	Non-Functional	-	Pathogenic	-
1308	S114F	None	Non-Functional	-	Pathogenic	-
1309	S114F	None	Non-Functional	-	Pathogenic	-
1310	S114F	None	Non-Functional	-	Pathogenic	-
1311	S114F	None	Non-Functional	-	Pathogenic	-
1312	S114F	None	Non-Functional	-	Pathogenic	-
1313	S114F	None	Non-Functional	-	Pathogenic	-
1314	S114F	None	Non-Functional	-	Pathogenic	-
1315	S114F	None	Non-Functional	-	Pathogenic	-
1316	S114F	None	Non-Functional	-	Pathogenic	-
1317	S114F	None	Non-Functional	-	Pathogenic	-
1318	S114F	None	Non-Functional	-	Pathogenic	-
1319	S114F	None	Non-Functional	-	Pathogenic	-
1320	S114F	None	Non-Functional	-	Pathogenic	-
1321	S114F	None	Non-Functional	-	Pathogenic	-
1322	S114F	None	Non-Functional	-	Pathogenic	-
1323	S114F	None	Non-Functional	-	Pathogenic	-
1324	S114F	None	Non-Functional	-	Pathogenic	-
1325	S114F	None	Non-Functional	-	Pathogenic	-
1326	S114F	None	Non-Functional	-	Pathogenic	-
1327	S114F	None	Non-Functional	-	Pathogenic	-
1328	S114F	None	Non-Functional	-	Pathogenic	-
1329	S114F	None	Non-Functional	-	Pathogenic	-
1330	S114F	None	Non-Functional	-	Pathogenic	-
1331	S114F	None	Non-Functional	-	Pathogenic	-
1332	S114F	None	Non-Functional	-	Pathogenic	-
1333	S114F	None	Non-Functional	-	Pathogenic	-
1334	S114F	None	Non-Functional	-	Pathogenic	-
1335	S114F	None	Non-Functional	-	Pathogenic	-
1336	S114F	None	Non-Functional	-	Pathogenic	-
1337	S114F	None	Non-Functional	-	Pathogenic	-
1338	S114F	None	Non-Functional	-	Pathogenic	-
1339	S114F	None	Non-Functional	-	Pathogenic	-
1340	S114F	None	Non-Functional	-	Pathogenic	-
1341	S114F	None	Non-Functional	-	Pathogenic	-
1342	S114F	None	Non-Functional	-	Pathogenic	-
1343	S114F	None	Non-Functional	-	Pathogenic	-
1344	S114F	None	Non-Functional	-	Pathogenic	-
1345	S114F	None	Non-Functional	-	Pathogenic	-
1346	S114F	None	Non-Functional	-	Pathogenic	-
1347	S114F	None	Non-Functional	-	Pathogenic	-
1348	S114F	None	Non-Functional	-	Pathogenic	-
1349	S114F	None	Non-Functional	-	Pathogenic	-
1350	S114F	None	Non-Functional	-	Pathogenic	-
1351	S114F	None	Non-Functional	-	Pathogenic	-
1352	S114F	None	Non-Functional	-	Pathogenic	-
1353	S114F	None	Non-Functional	-	Pathogenic	-
1354	S114F	None	Non-Functional	-	Pathogenic	-
1355	S114F	None	Non-Functional	-	Pathogenic	-
1356	S114F	None	Non-Functional	-	Pathogenic	-
1357	S114F	None	Non-Functional	-	Pathogenic	-
1358	S114F	None	Non-Functional	-	Pathogenic	-
1359	S114F	None	Non-Functional	-	Pathogenic	-
1360	S114F	None	Non-Functional	-	Pathogenic	-
1361	S114F	None	Non-Functional	-	Pathogenic	-
1362	S114F	None	Non-Functional	-	Pathogenic	-
1363	S114F	None	Non-Functional	-	Pathogenic	-
1364	S114F	None	Non-Functional	-	Pathogenic	-
1365	S114F	None	Non-Functional	-	Pathogenic	-
1366	S114F	None	Non-Functional	-	Pathogenic	-
1367	S114F	None	Non-Functional	-	Pathogenic	-
1368	S114F	None	Non-Functional	-	Pathogenic	-
1369	S114F	None	Non-Functional	-	Pathogenic	-
1370	S114F	None	Non-Functional	-	Pathogenic	-
1371	S114F	None	Non-Functional	-	Pathogenic	-
1372	S114F	None	Non-Functional	-	Pathogenic	-
1373	S114F	None	Non-Functional	-	Pathogenic	-
1374	S114F	None	Non-Functional	-	Pathogenic	-
1375	S114F	None	Non-Functional	-	Pathogenic	-
1376	S114F	None	Non-Functional	-	Pathogenic	-
1377	S114F	None	Non-Functional	-	Pathogenic	-
1378	S114F	None	Non-Functional	-	Pathogenic	-
1379	S114F	None	Non-Functional	-	Pathogenic	-
1380	S114F	None	Non-Functional	-	Pathogenic	-
1381	S114F	None	Non-Functional	-	Pathogenic	-
1382	S114F	None	Non-Functional	-	Pathogenic	-
1383	S114F	None	Non-Functional	-	Pathogenic	-
1384	S114F	None	Non-Functional	-	Pathogenic	-
1385	S114F	None	Non-Functional	-	Pathogenic	-
1386	S114F	None	Non-Functional	-	Pathogenic	-
1387	S114F	None	Non-Functional	-	Pathogenic	-
1388	S114F	None	Non-Functional	-	Pathogenic	-
1389	S114F	None	Non-Functional	-	Pathogenic	-
1390	S114F	None	Non-Functional	-	Pathogenic	-
1391	S114F	None	Non-Functional	-	Pathogenic	-
1392	S114F	None	Non-Functional	-	Pathogenic	-
1393	S114F	None	Non-Functional	-	Pathogenic	-
1394	S114F	None	Non-Functional	-	Pathogenic	-
1395	S114F	None	Non-Functional	-	Pathogenic	-
1396	S114F	None	Non-Functional	-	Pathogenic	-
1397	S114F	None	Non-Functional	-	Pathogenic	-
1398	S114F	None	Non-Functional	-	Pathogenic	-
1399	S164G	None	Functional	-	VUS	-
1400	S181R	None	Non-Functional	-	Pathogenic	-
1401	S181R	None	Non-Functional	-	Pathogenic	-
1402	S181R	None	Non-Functional	-	Pathogenic	-
1403	S210I	None	Non-Functional	-	-	-
1404	S270N	None	Functional	-	VUS	-
1405	S270N	None	Functional	-	VUS	-
1406	S270N	None	Functional	-	VUS	-
1407	S270N	None	Functional	-	VUS	-
1408	S270N	None	Functional	-	VUS	-
1409	S270N	None	Functional	-	VUS	-
1410	S270N	None	Functional	-	VUS	-
1411	S270N	None	Functional	-	VUS	-
1412	S270N	None	Functional	-	VUS	-
1413	S273T	None	Non-Functional	-	-	-
1414	S273T	None	Non-Functional	-	-	-
1415	S279G	None	Functional	-	VUS	-
1416	S279G	None	Functional	-	VUS	-
1417	S279G	None	Functional	-	VUS	-
1418	S279G	None	Functional	-	VUS	-
1419	S279G	None	Functional	-	VUS	-
1420	S279G	None	Functional	-	VUS	-
1421	S279G	None	Functional	-	VUS	-
1422	S279G	None	Functional	-	VUS	-
1423	S279G	None	Functional	-	VUS	-
1424	S279G	None	Functional	-	VUS	-
1425	S279G	None	Functional	-	VUS	-
1426	S279G	None	Functional	-	VUS	-
1427	S279G	None	Functional	-	VUS	-
1428	S279G	None	Functional	-	VUS	-
1429	S279G	None	Functional	-	VUS	-
1430	S279G	None	Functional	-	VUS	-
1431	S279G	None	Functional	-	VUS	-
1432	S279G	None	Functional	-	VUS	-
1433	S279G	None	Functional	-	VUS	-
1434	S279G	None	Functional	-	VUS	-
1435	S279G	None	Functional	-	VUS	-
1436	S279G	None	Functional	-	VUS	-
1437	S279G	None	Functional	-	VUS	-
1438	S279G	None	Functional	-	VUS	-
1439	S302C	None	Non-Functional	-	-	-
1440	S302C	None	Non-Functional	-	-	-
1441	S302C	None	Non-Functional	-	-	-
1442	S302C	None	Non-Functional	-	-	-
1443	S302C	None	Non-Functional	-	-	-
1444	S302C	None	Non-Functional	-	-	-
1445	S302C	None	Non-Functional	-	-	-
1446	S302C	None	Non-Functional	-	-	-
1447	S302C	None	Non-Functional	-	-	-
1448	S302C	None	Non-Functional	-	-	-
1449	S302C	None	Non-Functional	-	-	-
1450	S302C	None	Non-Functional	-	-	-
1451	S302C	None	Non-Functional	-	-	-
1452	S31I	None	Functional	-	Benign	-
1453	S31I	None	Functional	-	Benign	-
1454	S31I	None	Functional	-	Benign	-
1455	S31I	None	Functional	-	Benign	-
1456	S31I	None	Functional	-	Benign	-
1457	S31I	None	Functional	-	Benign	-
1458	S31I	None	Functional	-	Benign	-
1459	S31I	None	Functional	-	Benign	-
1460	S31I	None	Functional	-	Benign	-
1461	S31I	None	Functional	-	Benign	-
1462	S31I	None	Functional	-	Benign	-
1463	S31I	None	Functional	-	Benign	-
1464	S31I	None	Functional	-	Benign	-
1465	S31I	None	Functional	-	Benign	-
1466	S31I	None	Functional	-	Benign	-
1467	S31I	None	Functional	-	Benign	-
1468	S31I	None	Functional	-	Benign	-
1469	S31I	None	Functional	-	Benign	-
1470	S31I	None	Functional	-	Benign	-
1471	S31I	None	Functional	-	Benign	-
1472	S31I	None	Functional	-	Benign	-
1473	S31I	None	Functional	-	Benign	-
1474	S31I	None	Functional	-	Benign	-
1475	S31I	None	Functional	-	Benign	-
1476	S31I	None	Functional	-	Benign	-
1477	S31I	None	Functional	-	Benign	-
1478	S31I	None	Functional	-	Benign	-
1479	S31I	None	Functional	-	Benign	-
1480	S31I	None	Functional	-	Benign	-
1481	S31I	None	Functional	-	Benign	-
1482	S31I	None	Functional	-	Benign	-
1483	S31I	None	Functional	-	Benign	-
1484	S31I	None	Functional	-	Benign	-
1485	S31I	None	Functional	-	Benign	-
1486	S31I	None	Functional	-	Benign	-
1487	S31I	None	Functional	-	Benign	-
1488	S31I	None	Functional	-	Benign	-
1489	S31I	None	Functional	-	Benign	-
1490	S31I	None	Functional	-	Benign	-
1491	S31I	None	Functional	-	Benign	-
1492	S31I	None	Functional	-	Benign	-
1493	S31I	None	Functional	-	Benign	-
1494	S31I	None	Functional	-	Benign	-
1495	S31I	None	Functional	-	Benign	-
1496	S31I	None	Functional	-	Benign	-
1497	S31I	None	Functional	-	Benign	-
1498	S31I	None	Functional	-	Benign	-
1499	S31I	None	Functional	-	Benign	-
1500	S31I	None	Functional	-	Benign	-
1501	S31I	None	Functional	-	Benign	-
1502	S31I	None	Functional	-	Benign	-
1503	S31I	None	Functional	-	Benign	-
1504	S31I	None	Functional	-	Benign	-
1505	S31I	None	Functional	-	Benign	-
1506	S31I	None	Functional	-	Benign	-
1507	S31I	None	Functional	-	Benign	-
1508	S31I	None	Functional	-	Benign	-
1509	S31I	None	Functional	-	Benign	-
1510	S31I	None	Functional	-	Benign	-
1511	S31I	None	Functional	-	Benign	-
1512	S31I	None	Functional	-	Benign	-
1513	S31I	None	Functional	-	Benign	-
1514	S31I	None	Functional	-	Benign	-
1515	S31I	None	Functional	-	Benign	-
1516	S31I	None	Functional	-	Benign	-
1517	S31I	None	Functional	-	Benign	-
1518	S31I	None	Functional	-	Benign	-
1519	S31I	None	Functional	-	Benign	-
1520	S31I	None	Functional	-	Benign	-
1521	T126I	None	Functional	-	VUS	-
1522	T126I	None	Functional	-	VUS	-
1523	T126I	None	Functional	-	VUS	-
1524	T126I	None	Functional	-	VUS	-
1525	T126I	None	Functional	-	VUS	-
1526	T126I	None	Functional	-	VUS	-
1527	T126I	None	Functional	-	VUS	-
1528	T126I	None	Functional	-	VUS	-
1529	T126I	None	Functional	-	VUS	-
1530	T126I	None	Functional	-	VUS	-
1531	T126I	None	Functional	-	VUS	-
1532	T126I	None	Functional	-	VUS	-
1533	T126I	None	Functional	-	VUS	-
1534	T126I	None	Functional	-	VUS	-
1535	T126I	None	Functional	-	VUS	-
1536	T126I	None	Functional	-	VUS	-
1537	T126I	None	Functional	-	VUS	-
1538	T126I	None	Functional	-	VUS	-
1539	T126I	None	Functional	-	VUS	-
1540	T126I	None	Functional	-	VUS	-
1541	T126I	None	Functional	-	VUS	-
1542	T126I	None	Functional	-	VUS	-
1543	T126I	None	Functional	-	VUS	-
1544	T126I	None	Functional	-	VUS	-
1545	T126I	None	Functional	-	VUS	-
1546	T126I	None	Functional	-	VUS	-
1547	T126I	None	Functional	-	VUS	-
1548	T126I	None	Functional	-	VUS	-
1549	T126I	None	Functional	-	VUS	-
1550	T126I	None	Functional	-	VUS	-
1551	T126I	None	Functional	-	VUS	-
1552	T126I	None	Functional	-	VUS	-
1553	T126I	None	Functional	-	VUS	-
1554	T126I	None	Functional	-	VUS	-
1555	T126I	None	Functional	-	VUS	-
1556	T126I	None	Functional	-	VUS	-
1557	T126I	None	Functional	-	VUS	-
1558	T163A	None	Functional	-	VUS	-
1559	T163A	None	Functional	-	VUS	-
1560	T163A	None	Functional	-	VUS	-
1561	T163A	None	Functional	-	VUS	-
1562	T163A	None	Functional	-	VUS	-
1563	T163I	None	Functional	-	-	-
1564	T163I	None	Functional	-	-	-
1565	T163I	None	Functional	-	-	-
1566	T163I	None	Functional	-	-	-
1567	T163I	None	Functional	-	-	-
1568	T163I	None	Functional	-	-	-
1569	T182P	None	Non-Functional	-	Pathogenic	-
1570	T182P	None	Non-Functional	-	Pathogenic	-
1571	T182P	None	Non-Functional	-	Pathogenic	-
1572	T205I	None	Functional	-	-	-
1573	T205S	None	Functional	-	VUS	-
1574	T205S	None	Functional	-	VUS	-
1575	T213A	None	Functional	-	-	-
1576	T238S	None	Functional	-	-	-
1577	T238S	None	Functional	-	-	-
1578	T238S	None	Functional	-	-	-
1579	T238S	None	Functional	-	-	-
1580	T238S	None	Functional	-	-	-
1581	T238S	None	Functional	-	-	-
1582	T238S	None	Functional	-	-	-
1583	T238S	None	Functional	-	-	-
1584	T238S	None	Functional	-	-	-
1585	T238S	None	Functional	-	-	-
1586	T265A	None	Functional	-	-	-
1587	T265A	None	Functional	-	-	-
1588	T265I	None	Functional	-	Conflicting	-
1589	T265I	None	Functional	-	Conflicting	-
1590	T265I	None	Functional	-	Conflicting	-
1591	T265I	None	Functional	-	Conflicting	-
1592	T265I	None	Functional	-	Conflicting	-
1593	T265I	None	Functional	-	Conflicting	-
1594	T265I	None	Functional	-	Conflicting	-
1595	T265I	None	Functional	-	Conflicting	-
1596	T265I	None	Functional	-	Conflicting	-
1597	T265I	None	Functional	-	Conflicting	-
1598	T265I	None	Functional	-	Conflicting	-
1599	T265I	None	Functional	-	Conflicting	-
1600	T265I	None	Functional	-	Conflicting	-
1601	T265I	None	Functional	-	Conflicting	-
1602	T265I	None	Functional	-	Conflicting	-
1603	T265I	None	Functional	-	Conflicting	-
1604	T265I	None	Functional	-	Conflicting	-
1605	T265I	None	Functional	-	Conflicting	-
1606	T294A	None	Functional	-	-	-
1607	T294M	None	Functional	-	VUS	-
1608	T294M	None	Functional	-	VUS	-
1609	T294M	None	Functional	-	VUS	-
1610	T294M	None	Functional	-	VUS	-
1611	T294M	None	Functional	-	VUS	-
1612	T294M	None	Functional	-	VUS	-
1613	T55A	None	Functional	-	-	-
1614	V127I	None	Functional	-	-	-
1615	V127I	None	Functional	-	-	-
1616	V155A	None	Non-Functional	-	-	-
1617	V18I	None	Functional	-	-	-
1618	V18I	None	Functional	-	-	-
1619	V195M	None	Functional	-	-	-
1620	V195M	None	Functional	-	-	-
1621	V195M	None	Functional	-	-	-
1622	V195M	None	Functional	-	-	-
1623	V195M	None	Functional	-	-	-
1624	V195M	None	Functional	-	-	-
1625	V300G	None	Non-Functional	-	-	-
1626	V300G	None	Non-Functional	-	-	-
1627	V68M	None	Functional	-	-	-
1628	V77L	None	Functional	-	-	-
1629	V77L	None	Functional	-	-	-
1630	V85D	None	Functional	-	-	-
1631	V85L	None	Functional	-	-	-
1632	V85L	None	Functional	-	-	-
1633	V89M	None	Non-Functional	-	Pathogenic	-
1634	V89M	None	Non-Functional	-	Pathogenic	-
1635	V89M	None	Non-Functional	-	Pathogenic	-
1636	Y123S	None	Functional	-	VUS	-
1637	Y123S	None	Functional	-	VUS	-
1638	Y123S	None	Functional	-	VUS	-
1639	Y123S	None	Functional	-	VUS	-
1640	Y123S	None	Functional	-	VUS	-
1641	Y123S	None	Functional	-	VUS	-
1642	Y123S	None	Functional	-	VUS	-
1643	Y123S	None	Functional	-	VUS	-
1644	Y123S	None	Functional	-	VUS	-
1645	Y184C	None	Non-Functional	-	Pathogenic	-
1646	Y184C	None	Non-Functional	-	Pathogenic	-
1647	Y184C	None	Non-Functional	-	Pathogenic	-
1648	Y184C	None	Non-Functional	-	Pathogenic	-
1649	Y184C	None	Non-Functional	-	Pathogenic	-
1650	Y44C	None	Functional	-	VUS	-
1651	Y44C	None	Functional	-	VUS	-
1652	Y44H	None	Functional	-	-	-
1653	Y44H	None	Functional	-	-	-
1654	-	None	#N/A	-	-	-
1655	-	None	#N/A	-	-	-
1656	-	None	#N/A	-	-	-
1657	-	None	#N/A	-	-	-
1658	-	None	#N/A	-	-	-
1659	-	None	#N/A	-	-	-
1660	-	None	#N/A	-	-	-

## Sheet: Table S5 (Clinical Severity)
Variant1	Variant2	Het?	Score1	Score2	Sum	LA	AAO	ALA	Age_Last_Visit
R91L	R91L	Homo	-1.93	-1.93	-3.86	0	1		11
I119F	I119F	Homo	-1.3	-1.3	-2.6	0	2		9
T182P	T182P	Homo	-1.25	-1.25	-2.5	0	4		5
T182P	T182P	Homo	-1.25	-1.25	-2.5	0	3		6
T182P	T182P	Homo	-1.25	-1.25	-2.5	0	2		8
T182P	T182P	Homo	-1.25	-1.25	-2.5	0	2		8
T182P	T182P	Homo	-1.25	-1.25	-2.5	0	3		11
T182P	T182P	Homo	-1.25	-1.25	-2.5	0	10		11
T182P	T182P	Homo	-1.25	-1.25	-2.5	0	4		14
T182P	T182P	Homo	-1.25	-1.25	-2.5	0	4		15
M116V	M116V	Homo	-1.02	-1.02	-2.04	0	12		14
M116V	M116V	Homo	-1.02	-1.02	-2.04	0	12		15
M100K	M100K	Homo	-2.02	-2.02	-4.04	1	2	9	12
R91P	R91P	Homo	-1.76	-1.76	-3.52	1	8	14	18
G167S	G167S	Homo	-1.64	-1.64	-3.28	1	6	10	19
G167S	G167S	Homo	-1.64	-1.64	-3.28	1	8	13	22
G167S	G167S	Homo	-1.64	-1.64	-3.28	1	5	11	7
I119F	I119F	Homo	-1.3	-1.3	-2.6	1	4	10	11
T182A	T182A	Homo	-1.25	-1.25	-2.5	1	3	15	32
T182P	T182P	Homo	-1.25	-1.25	-2.5	1	9	11	10
T182P	T182P	Homo	-1.25	-1.25	-2.5	1	5.5	8	7
T182P	T182P	Homo	-1.25	-1.25	-2.5	1	6	11	10
T182P	T182P	Homo	-1.25	-1.25	-2.5	1	9	14	14
T182P	T182P	Homo	-1.25	-1.25	-2.5	1	14	20	19
T182P	T182P	Homo	-1.25	-1.25	-2.5	1	7	14	11
T182P	T182P	Homo	-1.25	-1.25	-2.5	1	2.5	10	9
T182P	T182P	Homo	-1.25	-1.25	-2.5	1	2	10	9
T182P	T182P	Homo	-1.25	-1.25	-2.5	1	3	11	8
T182P	T182P	Homo	-1.25	-1.25	-2.5	1	3	12	9
T182P	T182P	Homo	-1.25	-1.25	-2.5	1	4	13	9
T182P	T182P	Homo	-1.25	-1.25	-2.5	1	5	14	6
S114F	G167S	Het	-0.89	-1.31	-2.2	1	6	13	66
I92T	I92T	Homo	-1.03	-1.03	-2.06	1	6	11
M100K	Y184C	Het	-2.02	-0.8	-2.82	0	3		18
G93A	G93A	Homo	-0.97	-0.97	-1.94	0	6		13
V89M	V89M	Homo	-0.96	-0.96	-1.92	0	5		23
V89M	V89M	Homo	-0.96	-0.96	-1.92	0	7		27
S114F	S114F	Homo	-0.89	-0.89	-1.78	0	14		21
S114F	S114F	Homo	-0.89	-0.89	-1.78	0	1
S114F	S114F	Homo	-0.89	-0.89	-1.78	0	1
S114F	S114F	Homo	-0.89	-0.89	-1.78	0	6
S114F	S114F	Homo	-0.89	-0.89	-1.78	0	2		14
S114F	S114F	Homo	-0.89	-0.89	-1.78	0	18
G228E	G228E	Homo	-0.84	-0.84	-1.68	0	4		9
S114F	S114F	Homo	-0.89	-0.89	-1.78	1	4	7
S114F	S114F	Homo	-0.89	-0.89	-1.78	1	7	10
S114F	S114F	Homo	-0.89	-0.89	-1.78	1	8	12
S114F	S114F	Homo	-0.89	-0.89	-1.78	1	3	8
S114F	S114F	Homo	-0.89	-0.89	-1.78	1	4	9
S114F	S114F	Homo	-0.89	-0.89	-1.78	1	5	11	15
S114F	S114F	Homo	-0.89	-0.89	-1.78	1	5	12
S114F	S114F	Homo	-0.89	-0.89	-1.78	1	2	15
S114F	S114F	Homo	-0.89	-0.89	-1.78	1	8	25	57
S114F	S114F	Homo	-0.89	-0.89	-1.78	1	2	20
S114F	S114F	Homo	-0.89	-0.89	-1.78	1	8	26
S114F	S114F	Homo	-0.89	-0.89	-1.78	1	14	43	59
S114F	G231S	Het	-0.89	-0.88	-1.77	1	5	8	9
S114F	S181R	Het	-0.89	-0.87	-1.76	1	11	32	35
S114F	S181R	Het	-0.89	-0.87	-1.76	1	10	36	36
Y184C	Y184C	Homo	-0.8	-0.8	-1.6	1	5	15
Y184C	Y184C	Homo	-0.8	-0.8	-1.6	1	6	19
Y184C	Y184C	Homo	-0.8	-0.8	-1.6	1	7	38
R91C	R91C	Homo	-0.72	-0.72	-1.44	1	25	45	40
S204P	S204P	Homo	-0.83	-0.83	-1.66	1	3	18	30

## Sheet: Table S6 (D and G)
Gene	AAChange	AAChange	PathCall	AA1	AA1	AA1pos	AA2	AA2	SGCB_AA1	SGCB_Aapos	SGCB_Change	SGCB_FunctionalScore	homozygotes	BetaSheet	Leiden/ClinVar	SGCB_Prediction	CADD	Polyphen	REVEL
SGCD	Arg198Pro	R198P	pathogenic	Arg	R	198	Pro	P	G	222	G222P	-1.42	0	Yes	Leiden	Pathogenic	29.2	1	0.953
SGCD	Ala131Pro	A131P	pathogenic	Ala	A	131	Pro	P	K	159	K159P	-1.13	0	Yes	Leiden	Pathogenic	13.02	0.989	0.695
SGCD	Glu262Lys	E262K	pathogenic	Glu	E	262	Lys	K	K	286	K286E	-0.77	0	Yes	Leiden	Pathogenic	36	0.999	291
SGCD	Arg71Thr	R71T	pathogenic	Arg	R	71	Thr	T	E	101	E101T	-0.54	0	Yes	Leiden	Pathogenic	24.6	0.996	0.919
SGCD	Gly76Cys	G76C	pathogenic	Gly	G	76	Cys	C	L	109	R109C	-0.5	0	Yes	Leiden	Pathogenic	26.9	1	0.967
SGCD	Ala278Thr	A278T	likely_benign	Ala	A	278	Thr	T	Q	303	Q303T	-0.11	0	No	Leiden	Benign	8.623	0	291
SGCD	Arg31Gly	R31G	benign	Arg	R	31	Gly	G	K	61	K61G	0.03	0	No	ClinVar	Benign	17.71	0.998	0.854
SGCD	Val265Ile	V265I	likely_benign	Val	V	265	Ile	I	M	289	M289I	0.1	0	No	Leiden	Benign	22.6	0.999	291
SGCD	Glu5Asp	E5D	benign	Glu	E	5	Asp	D	E	35	E35D	0.11	yes	No	Leiden	Benign	18.28	0.02	0.16
SGCD	Gln283Arg	Q283R	likely_benign	Gln	Q	283	Arg	R	Q	308	Q308R	0.12	0	No	Leiden	Benign	24.3	0.985	291
SGCD	Ser151Ala	S151A	likely_benign	Ser	S	151	Ala	A	S	181	S181A	0.2	0	No	Leiden	Benign	15.06	0.99	0.691
SGCD	Arg97Gln	R97Q	benign	Arg	R	97	Gln	Q	R	130	R130Q	0.47	yes	No	ClinVar	Benign	26.3	0.975	0.422
SGCG	Gly69Arg	G69R	pathogenic	Gly	G	69	Arg	R	S	99	S99R	-1.61	0	Yes	Leiden	Pathogenic	16.35	1	0.903
SGCG	Val184Gly	V184G	pathogenic	Val	V	184	Gly	G	I	208	I208G	-1.48	0	Yes	Leiden	Pathogenic	16.04	0.879	0.875
SGCG	Leu90Ser	L90S	pathogenic	Leu	L	90	Ser	S	I	119	I119S	-1.47	0	Yes	Leiden	Pathogenic	15.17	0.211	0.776
SGCG	Leu194Ser	L194S	pathogenic	Leu	L	194	Ser	S	I	218	I218S	-1.26	0	Yes	Leiden	Pathogenic	15.39	1	0.772
SGCG	Ser107Leu	S107L	likely_pathogenic	Ser	S	107	Leu	L	G	139	G139L	-1.18	0	Yes	Leiden	Pathogenic	16.2	1	0.858
SGCG	Ser230Arg	S230R	pathogenic	Ser	S	230	Arg	R	A	251	A251R	-1.16	0	Yes	ClinVar	Pathogenic	13.89	1	0.88
SGCG	Glu263Lys	E263K	pathogenic	Glu	E	263	Lys	K	K	286	K286E	-0.77	0	Yes	Leiden	Pathogenic	22.2	1	0.825
SGCG	Ala92Asp	A92D	likely_pathogenic,	Ala	A	92	Asp	D	P	121	P121D	-0.76	0	Yes	Leiden	Pathogenic	18.51	0.973	0.804
SGCG	Leu71Phe	L71F	likely_pathogenic	Leu	L	71	Phe	F	M	100	M100F	-0.46	0	Yes	Leiden	Benign	11.78	0.999	0.706
SGCG	Ser196Tyr	S196Y	likely_pathogenic	Ser	S	196	Tyr	Y	V	220	V220Y	-0.43	0	Yes	Leiden	Benign	15.02	1	0.822
SGCG	Arg116His	R116H	benign	Arg	R	116	His	H	G	149	G149H	-0.28	0	No	ClinVar	Benign	12.5	0.993	0.375
SGCG	Arg116His	R116H	benign	Arg	R	116	His	H	G	149	G149H	-0.2	yes	No	ClinVar	Benign	12.5	0.993	0.375
SGCG	Asn287Ser	N287S	benign	Asn	N	287	Ser	S	D	311	D311S	-0.06	yes	No	Leiden	Benign	1.471	0	0.219
SGCG	Cys283Tyr	C283Y	pathogenic	Cys	C	283	Tyr	Y	C	307	C307Y	0.26	0	No	ClinVar	Benign	19.52	1	0.962
SGCG	Arg166Gln	R166Q	benign	Arg	R	166	Gln	Q	G	194	G194Q	0.38	0	No	ClinVar	Benign	17.92	1	0.792
